# Supplementary material for: Direct solar energy charging of metal||air batteries enabled by photo-coupled electrodes
Source: Nat Commun. 2026 Jun 2;17:7060. doi: 10.1038/s41467-026-73926-z (PMC13392032; doi:10.1038/s41467-026-73926-z)
Supplement: Supplementary file 3 — Supplementary Data 1-8 [file 41467_2026_73926_MOESM3_ESM.zip]

Archive with 17 entries (8 files):
- Supplementary Data 1-8/
- Supplementary Data 1-8/Supplementary Data 1/
- Supplementary Data 1-8/Supplementary Data 1/NGDY-ground.cif
- Supplementary Data 1-8/Supplementary Data 2/
- Supplementary Data 1-8/Supplementary Data 2/NGDY-excited.cif
- Supplementary Data 1-8/Supplementary Data 3/
- Supplementary Data 1-8/Supplementary Data 3/LiO2-ground.cif
- Supplementary Data 1-8/Supplementary Data 4/
- Supplementary Data 1-8/Supplementary Data 4/LiO2-excited.cif
- Supplementary Data 1-8/Supplementary Data 5/
- Supplementary Data 1-8/Supplementary Data 5/Li2O2-ground.cif
- Supplementary Data 1-8/Supplementary Data 6/
- Supplementary Data 1-8/Supplementary Data 6/Li2O2-excited.cif
- Supplementary Data 1-8/Supplementary Data 7/
- Supplementary Data 1-8/Supplementary Data 7/Li4O4-ground.cif
- Supplementary Data 1-8/Supplementary Data 8/
- Supplementary Data 1-8/Supplementary Data 8/Li4O4-excited.cif
