# Supplementary material for: Direct solar energy charging of metal||air batteries enabled by photo-coupled electrodes
Source: Nat Commun. 2026 Jun 2;17:7060. doi: 10.1038/s41467-026-73926-z (PMC13392032; doi:10.1038/s41467-026-73926-z)
Supplement: Supplementary file 3 — Supplementary Data 1-8 [file 41467_2026_73926_MOESM3_ESM.zip › Supplementary Data 1-8/Supplementary Data 1/NGDY-ground.cif]

 
   -----------------------------------------------------------------------------
   |                      Please support open source code                      |
   |            ABINIT and EXCITING are very excellent DFT codes               |
   |     We can discuss with each other at http://ab-initio.blog.edu.cn        |
   -----------------------------------------------------------------------------
 
data_First-Pricinples_phase_1
_audit_creation_date          Thu Apr 13 10:21:59 2023
_pd_phase_name                     'CIF files'
_cell_length_a                       16.28000
_cell_length_b                       16.28000
_cell_length_c                       15.00000
_cell_angle_alpha                   90.000004
_cell_angle_beta                    90.000004
_cell_angle_gamma                  120.000006
_symmetry_space_group_name_H-M         'P 1  '
_symmetry_Int_Tables_number            1
loop_
_symmetry_equiv_pos_as_xyz
    'x, y, z'
loop_
   _atom_site_label
   _atom_site_occupancy
   _atom_site_fract_x
   _atom_site_fract_y
   _atom_site_fract_z
   _atom_site_thermal_displace_type
   _atom_site_U_iso_or_equiv
   _atom_site_type_symbol
    N001     1.0  0.3185029  0.4925771  0.0000000  Uiso  1.000   N
    N002     1.0  0.1707360  0.4925879  0.0000000  Uiso  1.000   N
    N003     1.0  0.1707414  0.3448118  0.0000000  Uiso  1.000   N
    N004     1.0  0.4548224  0.0607397  0.0000000  Uiso  1.000   N
    N005     1.0  0.6025842  0.2085062  0.0000000  Uiso  1.000   N
    N006     1.0  0.6025994  0.0607357  0.0000000  Uiso  1.000   N
    C001     1.0  0.2669330  0.5372005  0.0000000  Uiso  1.000   C
    C002     1.0  0.3185433  0.6403918  0.0000000  Uiso  1.000   C
    C003     1.0  0.3623629  0.7280326  0.0000000  Uiso  1.000   C
    C004     1.0  0.2669333  0.3963883  0.0000000  Uiso  1.000   C
    C005     1.0  0.3185249  0.3448118  0.0000000  Uiso  1.000   C
    C006     1.0  0.3623567  0.3010051  0.0000000  Uiso  1.000   C
    C007     1.0  0.5064146  0.0161405  0.0000000  Uiso  1.000   C
    C008     1.0  0.5063980  0.1569296  0.0000000  Uiso  1.000   C
    C009     1.0  0.6471909  0.1569222  0.0000000  Uiso  1.000   C
    C010     1.0  0.1261234  0.3963876  0.0000000  Uiso  1.000   C
    C011     1.0  0.0229497  0.3448020  0.0000000  Uiso  1.000   C
    C012     1.0  0.9353069  0.3009907  0.0000000  Uiso  1.000   C
    C013     1.0  0.8379918  0.2523250  0.0000000  Uiso  1.000   C
    C014     1.0  0.4110180  0.8253518  0.0000000  Uiso  1.000   C
    C015     1.0  0.4110126  0.2523396  0.0000000  Uiso  1.000   C
    C016     1.0  0.7503502  0.2085036  0.0000000  Uiso  1.000   C
    C017     1.0  0.4548378  0.9129855  0.0000000  Uiso  1.000   C
    C018     1.0  0.4548260  0.2085135  0.0000000  Uiso  1.000   C
