# Supplementary material for: Direct solar energy charging of metal||air batteries enabled by photo-coupled electrodes
Source: Nat Commun. 2026 Jun 2;17:7060. doi: 10.1038/s41467-026-73926-z (PMC13392032; doi:10.1038/s41467-026-73926-z)
Supplement: Supplementary file 3 — Supplementary Data 1-8 [file 41467_2026_73926_MOESM3_ESM.zip › Supplementary Data 1-8/Supplementary Data 2/NGDY-excited.cif]

 
   -----------------------------------------------------------------------------
   |                      Please support open source code                      |
   |            ABINIT and EXCITING are very excellent DFT codes               |
   |     We can discuss with each other at http://ab-initio.blog.edu.cn        |
   -----------------------------------------------------------------------------
 
data_First-Pricinples_phase_1
_audit_creation_date          Thu Apr 13 10:21:20 2023
_pd_phase_name                     'CIF files'
_cell_length_a                       16.28000
_cell_length_b                       16.28000
_cell_length_c                       15.00000
_cell_angle_alpha                   90.000004
_cell_angle_beta                    90.000004
_cell_angle_gamma                  120.000006
_symmetry_space_group_name_H-M         'P 1  '
_symmetry_Int_Tables_number            1
loop_
_symmetry_equiv_pos_as_xyz
    'x, y, z'
loop_
   _atom_site_label
   _atom_site_occupancy
   _atom_site_fract_x
   _atom_site_fract_y
   _atom_site_fract_z
   _atom_site_thermal_displace_type
   _atom_site_U_iso_or_equiv
   _atom_site_type_symbol
    N001     1.0  0.3214429  0.4946642  0.0000000  Uiso  1.000   N
    N002     1.0  0.1725893  0.4923523  0.0000000  Uiso  1.000   N
    N003     1.0  0.1727417  0.3472191  0.0000000  Uiso  1.000   N
    N004     1.0  0.4519152  0.0586772  0.0000000  Uiso  1.000   N
    N005     1.0  0.6006022  0.2060919  0.0000000  Uiso  1.000   N
    N006     1.0  0.6007770  0.0609449  0.0000000  Uiso  1.000   N
    C001     1.0  0.2692645  0.5375045  0.0000000  Uiso  1.000   C
    C002     1.0  0.3187229  0.6403791  0.0000000  Uiso  1.000   C
    C003     1.0  0.3622698  0.7283485  0.0000000  Uiso  1.000   C
    C004     1.0  0.2696132  0.3974032  0.0000000  Uiso  1.000   C
    C005     1.0  0.3175369  0.3443087  0.0000000  Uiso  1.000   C
    C006     1.0  0.3622385  0.2999310  0.0000000  Uiso  1.000   C
    C007     1.0  0.5041077  0.0158472  0.0000000  Uiso  1.000   C
    C008     1.0  0.5037213  0.1559352  0.0000000  Uiso  1.000   C
    C009     1.0  0.6477736  0.1578382  0.0000000  Uiso  1.000   C
    C010     1.0  0.1255600  0.3954529  0.0000000  Uiso  1.000   C
    C011     1.0  0.0230289  0.3437582  0.0000000  Uiso  1.000   C
    C012     1.0  0.9352116  0.3006414  0.0000000  Uiso  1.000   C
    C013     1.0  0.8381229  0.2527256  0.0000000  Uiso  1.000   C
    C014     1.0  0.4109989  0.8250186  0.0000000  Uiso  1.000   C
    C015     1.0  0.4110896  0.2534182  0.0000000  Uiso  1.000   C
    C016     1.0  0.7503013  0.2095119  0.0000000  Uiso  1.000   C
    C017     1.0  0.4546556  0.9129863  0.0000000  Uiso  1.000   C
    C018     1.0  0.4557745  0.2090218  0.0000000  Uiso  1.000   C
