# Supplementary material for: Direct solar energy charging of metal||air batteries enabled by photo-coupled electrodes
Source: Nat Commun. 2026 Jun 2;17:7060. doi: 10.1038/s41467-026-73926-z (PMC13392032; doi:10.1038/s41467-026-73926-z)
Supplement: Supplementary file 3 — Supplementary Data 1-8 [file 41467_2026_73926_MOESM3_ESM.zip › Supplementary Data 1-8/Supplementary Data 3/LiO2-ground.cif]

 
   -----------------------------------------------------------------------------
   |                      Please support open source code                      |
   |            ABINIT and EXCITING are very excellent DFT codes               |
   |     We can discuss with each other at http://ab-initio.blog.edu.cn        |
   -----------------------------------------------------------------------------
 
data_First-Pricinples_phase_1
_audit_creation_date          Wed Sep 10 15:45:37 2025
_pd_phase_name                     'CIF files'
_cell_length_a                       16.28000
_cell_length_b                       16.28000
_cell_length_c                       15.00000
_cell_angle_alpha                   90.000004
_cell_angle_beta                    90.000004
_cell_angle_gamma                  120.000006
_symmetry_space_group_name_H-M         'P 1  '
_symmetry_Int_Tables_number            1
loop_
_symmetry_equiv_pos_as_xyz
    'x, y, z'
loop_
   _atom_site_label
   _atom_site_occupancy
   _atom_site_fract_x
   _atom_site_fract_y
   _atom_site_fract_z
   _atom_site_thermal_displace_type
   _atom_site_U_iso_or_equiv
   _atom_site_type_symbol
    N001     1.0  0.3504955  0.5101746  0.9973753  Uiso  1.000   N
    N002     1.0  0.2023626  0.5104144  0.9973237  Uiso  1.000   N
    N003     1.0  0.2025381  0.3628393  0.0025882  Uiso  1.000   N
    N004     1.0  0.4862498  0.0780378  0.9963616  Uiso  1.000   N
    N005     1.0  0.6341456  0.2259636  0.9960628  Uiso  1.000   N
    N006     1.0  0.6342966  0.0781094  0.9965079  Uiso  1.000   N
    C001     1.0  0.2992353  0.5558175  0.9975963  Uiso  1.000   C
    C002     1.0  0.3503526  0.6578195  0.9974954  Uiso  1.000   C
    C003     1.0  0.3942561  0.7457502  0.9972888  Uiso  1.000   C
    C004     1.0  0.3000711  0.4149479  0.9996896  Uiso  1.000   C
    C005     1.0  0.3507402  0.3628661  0.9991305  Uiso  1.000   C
    C006     1.0  0.3936390  0.3179552  0.9981889  Uiso  1.000   C
    C007     1.0  0.5377454  0.0329710  0.9965752  Uiso  1.000   C
    C008     1.0  0.5377937  0.1739014  0.9962076  Uiso  1.000   C
    C009     1.0  0.6785335  0.1739780  0.9962515  Uiso  1.000   C
    C010     1.0  0.1573150  0.4151508  0.9996296  Uiso  1.000   C
    C011     1.0  0.0545694  0.3632670  0.9990723  Uiso  1.000   C
    C012     1.0  0.9667366  0.3183837  0.9983451  Uiso  1.000   C
    C013     1.0  0.8695234  0.2694881  0.9973860  Uiso  1.000   C
    C014     1.0  0.4426511  0.8425960  0.9970961  Uiso  1.000   C
    C015     1.0  0.4420565  0.2691704  0.9971841  Uiso  1.000   C
    C016     1.0  0.7818199  0.2254785  0.9964760  Uiso  1.000   C
    C017     1.0  0.4865310  0.9304524  0.9969213  Uiso  1.000   C
    C018     1.0  0.4858889  0.2253119  0.9964581  Uiso  1.000   C
   Li001     1.0  0.1358270  0.2253593  0.0315247  Uiso  1.000  Li
    O001     1.0  0.1046784  0.1449466  0.1323870  Uiso  1.000   O
    O002     1.0  0.0809877  0.0949294  0.0583564  Uiso  1.000   O
