# Supplementary material for: Direct solar energy charging of metal||air batteries enabled by photo-coupled electrodes
Source: Nat Commun. 2026 Jun 2;17:7060. doi: 10.1038/s41467-026-73926-z (PMC13392032; doi:10.1038/s41467-026-73926-z)
Supplement: Supplementary file 3 — Supplementary Data 1-8 [file 41467_2026_73926_MOESM3_ESM.zip › Supplementary Data 1-8/Supplementary Data 4/LiO2-excited.cif]

 
   -----------------------------------------------------------------------------
   |                      Please support open source code                      |
   |            ABINIT and EXCITING are very excellent DFT codes               |
   |     We can discuss with each other at http://ab-initio.blog.edu.cn        |
   -----------------------------------------------------------------------------
 
data_First-Pricinples_phase_1
_audit_creation_date          Wed Sep 10 15:45:44 2025
_pd_phase_name                     'CIF files'
_cell_length_a                       16.28000
_cell_length_b                       16.28000
_cell_length_c                       15.00000
_cell_angle_alpha                   90.000004
_cell_angle_beta                    90.000004
_cell_angle_gamma                  120.000006
_symmetry_space_group_name_H-M         'P 1  '
_symmetry_Int_Tables_number            1
loop_
_symmetry_equiv_pos_as_xyz
    'x, y, z'
loop_
   _atom_site_label
   _atom_site_occupancy
   _atom_site_fract_x
   _atom_site_fract_y
   _atom_site_fract_z
   _atom_site_thermal_displace_type
   _atom_site_U_iso_or_equiv
   _atom_site_type_symbol
    N001     1.0  0.3513086  0.5105817  0.9971047  Uiso  1.000   N
    N002     1.0  0.2018219  0.5106993  0.9970966  Uiso  1.000   N
    N003     1.0  0.2028597  0.3633839  0.0028858  Uiso  1.000   N
    N004     1.0  0.4859600  0.0780130  0.9964483  Uiso  1.000   N
    N005     1.0  0.6342633  0.2261969  0.9957309  Uiso  1.000   N
    N006     1.0  0.6346178  0.0781118  0.9965920  Uiso  1.000   N
    C001     1.0  0.2996993  0.5568734  0.9973621  Uiso  1.000   C
    C002     1.0  0.3500472  0.6574544  0.9973162  Uiso  1.000   C
    C003     1.0  0.3945179  0.7463672  0.9973598  Uiso  1.000   C
    C004     1.0  0.3013320  0.4161267  0.9996512  Uiso  1.000   C
    C005     1.0  0.3511972  0.3632694  0.9990282  Uiso  1.000   C
    C006     1.0  0.3937062  0.3177922  0.9983071  Uiso  1.000   C
    C007     1.0  0.5373909  0.0322037  0.9964805  Uiso  1.000   C
    C008     1.0  0.5374401  0.1735096  0.9963168  Uiso  1.000   C
    C009     1.0  0.6785183  0.1736060  0.9964102  Uiso  1.000   C
    C010     1.0  0.1572367  0.4162240  0.9996877  Uiso  1.000   C
    C011     1.0  0.0545297  0.3635273  0.9991392  Uiso  1.000   C
    C012     1.0  0.9665287  0.3181895  0.9983791  Uiso  1.000   C
    C013     1.0  0.8694421  0.2691847  0.9975375  Uiso  1.000   C
    C014     1.0  0.4423207  0.8419390  0.9971782  Uiso  1.000   C
    C015     1.0  0.4418139  0.2688222  0.9974713  Uiso  1.000   C
    C016     1.0  0.7816469  0.2249554  0.9969249  Uiso  1.000   C
    C017     1.0  0.4867049  0.9307621  0.9967865  Uiso  1.000   C
    C018     1.0  0.4854997  0.2247242  0.9968166  Uiso  1.000   C
   Li001     1.0  0.1377527  0.2303374  0.0269473  Uiso  1.000  Li
    O001     1.0  0.1028807  0.1406885  0.1333263  Uiso  1.000   O
    O002     1.0  0.0800026  0.0925365  0.0611950  Uiso  1.000   O
