# Supplementary material for: Direct solar energy charging of metal||air batteries enabled by photo-coupled electrodes
Source: Nat Commun. 2026 Jun 2;17:7060. doi: 10.1038/s41467-026-73926-z (PMC13392032; doi:10.1038/s41467-026-73926-z)
Supplement: Supplementary file 3 — Supplementary Data 1-8 [file 41467_2026_73926_MOESM3_ESM.zip › Supplementary Data 1-8/Supplementary Data 5/Li2O2-ground.cif]

 
   -----------------------------------------------------------------------------
   |                      Please support open source code                      |
   |            ABINIT and EXCITING are very excellent DFT codes               |
   |     We can discuss with each other at http://ab-initio.blog.edu.cn        |
   -----------------------------------------------------------------------------
 
data_First-Pricinples_phase_1
_audit_creation_date          Wed Sep 10 14:41:57 2025
_pd_phase_name                     'CIF files'
_cell_length_a                       16.28000
_cell_length_b                       16.28000
_cell_length_c                       15.00000
_cell_angle_alpha                   90.000004
_cell_angle_beta                    90.000004
_cell_angle_gamma                  120.000006
_symmetry_space_group_name_H-M         'P 1  '
_symmetry_Int_Tables_number            1
loop_
_symmetry_equiv_pos_as_xyz
    'x, y, z'
loop_
   _atom_site_label
   _atom_site_occupancy
   _atom_site_fract_x
   _atom_site_fract_y
   _atom_site_fract_z
   _atom_site_thermal_displace_type
   _atom_site_U_iso_or_equiv
   _atom_site_type_symbol
    N001     1.0  0.3200379  0.4977445  0.9795828  Uiso  1.000   N
    N002     1.0  0.1709795  0.4954932  0.9831398  Uiso  1.000   N
    N003     1.0  0.1728749  0.3486043  0.9900346  Uiso  1.000   N
    N004     1.0  0.4559959  0.0643132  0.9856590  Uiso  1.000   N
    N005     1.0  0.6048631  0.2120118  0.9883186  Uiso  1.000   N
    N006     1.0  0.6036487  0.0635394  0.9839738  Uiso  1.000   N
    C001     1.0  0.2675455  0.5408802  0.9811706  Uiso  1.000   C
    C002     1.0  0.3185676  0.6439859  0.9810880  Uiso  1.000   C
    C003     1.0  0.3624674  0.7316364  0.9817325  Uiso  1.000   C
    C004     1.0  0.2697466  0.4010928  0.9841868  Uiso  1.000   C
    C005     1.0  0.3218322  0.3512506  0.9850075  Uiso  1.000   C
    C006     1.0  0.3691837  0.3103577  0.9903854  Uiso  1.000   C
    C007     1.0  0.5071814  0.0195176  0.9842468  Uiso  1.000   C
    C008     1.0  0.5080471  0.1609567  0.9871266  Uiso  1.000   C
    C009     1.0  0.6486283  0.1598329  0.9862227  Uiso  1.000   C
    C010     1.0  0.1276120  0.3992812  0.9870334  Uiso  1.000   C
    C011     1.0  0.0243842  0.3468430  0.9881990  Uiso  1.000   C
    C012     1.0  0.9367111  0.3031591  0.9879257  Uiso  1.000   C
    C013     1.0  0.8394450  0.2546940  0.9875102  Uiso  1.000   C
    C014     1.0  0.4112025  0.8288348  0.9825059  Uiso  1.000   C
    C015     1.0  0.4179859  0.2618503  0.9906353  Uiso  1.000   C
    C016     1.0  0.7517740  0.2111168  0.9870514  Uiso  1.000   C
    C017     1.0  0.4551597  0.9164980  0.9832928  Uiso  1.000   C
    C018     1.0  0.4581614  0.2136777  0.9897002  Uiso  1.000   C
   Li001     1.0  0.2825218  0.2724431  0.1400575  Uiso  1.000  Li
   Li002     1.0  0.4517529  0.2336062  0.1474394  Uiso  1.000  Li
    O001     1.0  0.4043371  0.3105619  0.1599446  Uiso  1.000   O
    O002     1.0  0.3417040  0.2165659  0.1956318  Uiso  1.000   O
