# Supplementary material for: Direct solar energy charging of metal||air batteries enabled by photo-coupled electrodes
Source: Nat Commun. 2026 Jun 2;17:7060. doi: 10.1038/s41467-026-73926-z (PMC13392032; doi:10.1038/s41467-026-73926-z)
Supplement: Supplementary file 3 — Supplementary Data 1-8 [file 41467_2026_73926_MOESM3_ESM.zip › Supplementary Data 1-8/Supplementary Data 6/Li2O2-excited.cif]

 
   -----------------------------------------------------------------------------
   |                      Please support open source code                      |
   |            ABINIT and EXCITING are very excellent DFT codes               |
   |     We can discuss with each other at http://ab-initio.blog.edu.cn        |
   -----------------------------------------------------------------------------
 
data_First-Pricinples_phase_1
_audit_creation_date          Wed Sep 10 15:46:52 2025
_pd_phase_name                     'CIF files'
_cell_length_a                       16.28000
_cell_length_b                       16.28000
_cell_length_c                       15.00000
_cell_angle_alpha                   90.000004
_cell_angle_beta                    90.000004
_cell_angle_gamma                  120.000006
_symmetry_space_group_name_H-M         'P 1  '
_symmetry_Int_Tables_number            1
loop_
_symmetry_equiv_pos_as_xyz
    'x, y, z'
loop_
   _atom_site_label
   _atom_site_occupancy
   _atom_site_fract_x
   _atom_site_fract_y
   _atom_site_fract_z
   _atom_site_thermal_displace_type
   _atom_site_U_iso_or_equiv
   _atom_site_type_symbol
    N001     1.0  0.3208302  0.4974655  0.9833296  Uiso  1.000   N
    N002     1.0  0.1715718  0.4953428  0.9826707  Uiso  1.000   N
    N003     1.0  0.1729056  0.3481258  0.9924675  Uiso  1.000   N
    N004     1.0  0.4561063  0.0633382  0.9858338  Uiso  1.000   N
    N005     1.0  0.6052965  0.2117670  0.9900325  Uiso  1.000   N
    N006     1.0  0.6042950  0.0632269  0.9838568  Uiso  1.000   N
    C001     1.0  0.2683055  0.5406005  0.9827006  Uiso  1.000   C
    C002     1.0  0.3195173  0.6435941  0.9822832  Uiso  1.000   C
    C003     1.0  0.3633686  0.7312790  0.9826843  Uiso  1.000   C
    C004     1.0  0.2700917  0.4004962  0.9869980  Uiso  1.000   C
    C005     1.0  0.3212048  0.3497884  0.9876795  Uiso  1.000   C
    C006     1.0  0.3661449  0.3056249  0.9839101  Uiso  1.000   C
    C007     1.0  0.5076391  0.0191343  0.9843765  Uiso  1.000   C
    C008     1.0  0.5080851  0.1604633  0.9874883  Uiso  1.000   C
    C009     1.0  0.6490393  0.1598019  0.9871190  Uiso  1.000   C
    C010     1.0  0.1278851  0.3989603  0.9879722  Uiso  1.000   C
    C011     1.0  0.0248134  0.3467426  0.9891150  Uiso  1.000   C
    C012     1.0  0.9370850  0.3034299  0.9889378  Uiso  1.000   C
    C013     1.0  0.8398612  0.2551057  0.9884771  Uiso  1.000   C
    C014     1.0  0.4119891  0.8284381  0.9831132  Uiso  1.000   C
    C015     1.0  0.4140700  0.2574340  0.9841539  Uiso  1.000   C
    C016     1.0  0.7521445  0.2114132  0.9879165  Uiso  1.000   C
    C017     1.0  0.4557268  0.9161237  0.9834926  Uiso  1.000   C
    C018     1.0  0.4579374  0.2122213  0.9887319  Uiso  1.000   C
   Li001     1.0  0.2895619  0.2901573  0.1292603  Uiso  1.000  Li
   Li002     1.0  0.4550130  0.2406418  0.1365987  Uiso  1.000  Li
    O001     1.0  0.3997096  0.3070982  0.1890531  Uiso  1.000   O
    O002     1.0  0.3341530  0.2125339  0.1785498  Uiso  1.000   O
