# Supplementary material for: Direct solar energy charging of metal||air batteries enabled by photo-coupled electrodes
Source: Nat Commun. 2026 Jun 2;17:7060. doi: 10.1038/s41467-026-73926-z (PMC13392032; doi:10.1038/s41467-026-73926-z)
Supplement: Supplementary file 3 — Supplementary Data 1-8 [file 41467_2026_73926_MOESM3_ESM.zip › Supplementary Data 1-8/Supplementary Data 7/Li4O4-ground.cif]

 
   -----------------------------------------------------------------------------
   |                      Please support open source code                      |
   |            ABINIT and EXCITING are very excellent DFT codes               |
   |     We can discuss with each other at http://ab-initio.blog.edu.cn        |
   -----------------------------------------------------------------------------
 
data_First-Pricinples_phase_1
_audit_creation_date          Mon Sep  8 18:58:45 2025
_pd_phase_name                     'CIF files'
_cell_length_a                       16.28000
_cell_length_b                       16.28000
_cell_length_c                       15.00000
_cell_angle_alpha                   90.000004
_cell_angle_beta                    90.000004
_cell_angle_gamma                  120.000006
_symmetry_space_group_name_H-M         'P 1  '
_symmetry_Int_Tables_number            1
loop_
_symmetry_equiv_pos_as_xyz
    'x, y, z'
loop_
   _atom_site_label
   _atom_site_occupancy
   _atom_site_fract_x
   _atom_site_fract_y
   _atom_site_fract_z
   _atom_site_thermal_displace_type
   _atom_site_U_iso_or_equiv
   _atom_site_type_symbol
    N001     1.0  0.3191478  0.4949118  0.9836221  Uiso  1.000   N
    N002     1.0  0.1707912  0.4944289  0.9847554  Uiso  1.000   N
    N003     1.0  0.1705774  0.3462603  0.9871188  Uiso  1.000   N
    N004     1.0  0.4548329  0.0617346  0.9845373  Uiso  1.000   N
    N005     1.0  0.6033854  0.2104133  0.9864848  Uiso  1.000   N
    N006     1.0  0.6032015  0.0622288  0.9850875  Uiso  1.000   N
    C001     1.0  0.2673760  0.5389931  0.9843388  Uiso  1.000   C
    C002     1.0  0.3190792  0.6420407  0.9847562  Uiso  1.000   C
    C003     1.0  0.3627317  0.7297420  0.9850337  Uiso  1.000   C
    C004     1.0  0.2674676  0.3980710  0.9841695  Uiso  1.000   C
    C005     1.0  0.3183332  0.3466937  0.9832005  Uiso  1.000   C
    C006     1.0  0.3627204  0.3023745  0.9802657  Uiso  1.000   C
    C007     1.0  0.5066369  0.0176737  0.9849333  Uiso  1.000   C
    C008     1.0  0.5064976  0.1585974  0.9843865  Uiso  1.000   C
    C009     1.0  0.6476524  0.1587778  0.9861301  Uiso  1.000   C
    C010     1.0  0.1262924  0.3978876  0.9863189  Uiso  1.000   C
    C011     1.0  0.0232774  0.3461116  0.9872177  Uiso  1.000   C
    C012     1.0  0.9355719  0.3025288  0.9872793  Uiso  1.000   C
    C013     1.0  0.8383821  0.2541661  0.9871865  Uiso  1.000   C
    C014     1.0  0.4112467  0.8269404  0.9852113  Uiso  1.000   C
    C015     1.0  0.4111031  0.2542112  0.9802860  Uiso  1.000   C
    C016     1.0  0.7506784  0.2105656  0.9869698  Uiso  1.000   C
    C017     1.0  0.4549583  0.9146396  0.9852335  Uiso  1.000   C
    C018     1.0  0.4554786  0.2098729  0.9834723  Uiso  1.000   C
   Li001     1.0  0.3157798  0.3013699  0.1325293  Uiso  1.000  Li
   Li002     1.0  0.4433137  0.2442502  0.1333460  Uiso  1.000  Li
   Li003     1.0  0.4470224  0.3550579  0.3174767  Uiso  1.000  Li
   Li004     1.0  0.3193016  0.1881612  0.3170206  Uiso  1.000  Li
    O001     1.0  0.4194605  0.3247796  0.1978580  Uiso  1.000   O
    O002     1.0  0.3383777  0.2200841  0.1970741  Uiso  1.000   O
    O003     1.0  0.4214780  0.2549708  0.3975213  Uiso  1.000   O
    O004     1.0  0.3533765  0.2841408  0.4038786  Uiso  1.000   O
