# Supplementary material for: Direct solar energy charging of metal||air batteries enabled by photo-coupled electrodes
Source: Nat Commun. 2026 Jun 2;17:7060. doi: 10.1038/s41467-026-73926-z (PMC13392032; doi:10.1038/s41467-026-73926-z)
Supplement: Supplementary file 3 — Supplementary Data 1-8 [file 41467_2026_73926_MOESM3_ESM.zip › Supplementary Data 1-8/Supplementary Data 8/Li4O4-excited.cif]

 
   -----------------------------------------------------------------------------
   |                      Please support open source code                      |
   |            ABINIT and EXCITING are very excellent DFT codes               |
   |     We can discuss with each other at http://ab-initio.blog.edu.cn        |
   -----------------------------------------------------------------------------
 
data_First-Pricinples_phase_1
_audit_creation_date          Wed Sep 10 15:47:36 2025
_pd_phase_name                     'CIF files'
_cell_length_a                       16.28000
_cell_length_b                       16.28000
_cell_length_c                       15.00000
_cell_angle_alpha                   90.000004
_cell_angle_beta                    90.000004
_cell_angle_gamma                  120.000006
_symmetry_space_group_name_H-M         'P 1  '
_symmetry_Int_Tables_number            1
loop_
_symmetry_equiv_pos_as_xyz
    'x, y, z'
loop_
   _atom_site_label
   _atom_site_occupancy
   _atom_site_fract_x
   _atom_site_fract_y
   _atom_site_fract_z
   _atom_site_thermal_displace_type
   _atom_site_U_iso_or_equiv
   _atom_site_type_symbol
    N001     1.0  0.3191863  0.4950030  0.9851865  Uiso  1.000   N
    N002     1.0  0.1708096  0.4946945  0.9852304  Uiso  1.000   N
    N003     1.0  0.1702804  0.3462548  0.9878690  Uiso  1.000   N
    N004     1.0  0.4548221  0.0615735  0.9853362  Uiso  1.000   N
    N005     1.0  0.6035390  0.2105218  0.9870684  Uiso  1.000   N
    N006     1.0  0.6033785  0.0622421  0.9851834  Uiso  1.000   N
    C001     1.0  0.2674975  0.5389744  0.9852198  Uiso  1.000   C
    C002     1.0  0.3193230  0.6420819  0.9853425  Uiso  1.000   C
    C003     1.0  0.3629137  0.7297923  0.9853865  Uiso  1.000   C
    C004     1.0  0.2674898  0.3978043  0.9855675  Uiso  1.000   C
    C005     1.0  0.3181029  0.3466573  0.9851544  Uiso  1.000   C
    C006     1.0  0.3626757  0.3021778  0.9815077  Uiso  1.000   C
    C007     1.0  0.5067202  0.0177968  0.9852899  Uiso  1.000   C
    C008     1.0  0.5063113  0.1587882  0.9852225  Uiso  1.000   C
    C009     1.0  0.6476078  0.1588898  0.9864253  Uiso  1.000   C
    C010     1.0  0.1263680  0.3980424  0.9868274  Uiso  1.000   C
    C011     1.0  0.0232839  0.3463222  0.9875143  Uiso  1.000   C
    C012     1.0  0.9355693  0.3027859  0.9874866  Uiso  1.000   C
    C013     1.0  0.8383960  0.2544191  0.9873761  Uiso  1.000   C
    C014     1.0  0.4113811  0.8269868  0.9854434  Uiso  1.000   C
    C015     1.0  0.4108326  0.2541472  0.9813362  Uiso  1.000   C
    C016     1.0  0.7506857  0.2107810  0.9872069  Uiso  1.000   C
    C017     1.0  0.4550379  0.9146955  0.9854654  Uiso  1.000   C
    C018     1.0  0.4554506  0.2096995  0.9848081  Uiso  1.000   C
   Li001     1.0  0.3234835  0.3063640  0.1314951  Uiso  1.000  Li
   Li002     1.0  0.4408056  0.2409104  0.1314790  Uiso  1.000  Li
   Li003     1.0  0.4560280  0.3629729  0.3175237  Uiso  1.000  Li
   Li004     1.0  0.3083753  0.1783940  0.3152700  Uiso  1.000  Li
    O001     1.0  0.4237933  0.3238972  0.2009510  Uiso  1.000   O
    O002     1.0  0.3388262  0.2212832  0.1994037  Uiso  1.000   O
    O003     1.0  0.4152248  0.2530195  0.3906075  Uiso  1.000   O
    O004     1.0  0.3513303  0.2847066  0.3935157  Uiso  1.000   O
