# Supplementary material for: Direct solar energy charging of metal||air batteries enabled by photo-coupled electrodes
Source: Nat Commun. 2026 Jun 2;17:7060. doi: 10.1038/s41467-026-73926-z (PMC13392032; doi:10.1038/s41467-026-73926-z)
Supplement: Supplementary file 5 — Source Data [file 41467_2026_73926_MOESM5_ESM.xlsx]

## Sheet: Fig. 1
Fig. 1j						Fig. 1n			Fig. 1o									Fig. 1p
Position	Height		Position	Height		Raman shift	Intensity		Binding energy	Experimental	Fitting	Background	sp-C	sp2-C	C-O	C=O		Binding energy	Experimental	Fitting	Background	Protonic N	Pyridinic N
0	-0.80222		0	1.63611		299.144	802.483		295	1531.67	1582.65	1531.67	1531.67	1531.67	1531.67	1582.65		408	3236.96	3236.96	3236.96	3236.96	3236.96
0.01254	-0.80222		0.08572	1.19391		302.699	800.177		294.95	1868.39	1583.36	1531.67	1531.67	1531.67	1531.67	1583.36		407.95	3185.13	3236.96	3236.96	3236.96	3236.96
0.02509	-0.72204		0.17145	0.71406		306.253	800.912		294.9	1923.13	1583.77	1531.35	1531.35	1531.35	1531.35	1583.77		407.9	3211.06	3237.03	3237.03	3237.03	3237.03
0.03763	-0.60771		0.25717	-0.49363		309.804	800.228		294.85	1682.99	1584.14	1530.98	1530.98	1530.98	1530.98	1584.14		407.85	3176.75	3237.06	3237.06	3237.06	3237.06
0.05017	-0.57043		0.34289	-0.95269		313.358	798.883		294.8	2036.09	1584.75	1530.83	1530.83	1530.83	1530.83	1584.75		407.8	3353.02	3237.14	3237.14	3237.14	3237.14
0.06271	-0.47727		0.42861	-2.42819		316.907	795.952		294.75	1879.79	1585.04	1530.35	1530.35	1530.35	1530.35	1585.04		407.75	3482.9	3236.99	3236.99	3236.99	3236.99
0.07526	-0.76465		0.51434	-2.74358		320.455	795.924		294.7	1721.81	1585.5	1530.02	1530.02	1530.02	1530.02	1585.5		407.7	3364.92	3236.67	3236.67	3236.67	3236.67
0.0878	-0.50165		0.60006	-4.20403		324.004	794.458		294.65	1877.61	1586.12	1529.84	1529.84	1529.84	1529.84	1586.12		407.65	3235.73	3236.51	3236.51	3236.51	3236.51
0.10034	-0.78216		0.68578	-4.50547		327.55	793.138		294.6	1684.39	1586.62	1529.51	1529.51	1529.51	1529.51	1586.62		407.6	3222.58	3236.51	3236.51	3236.51	3236.51
0.11289	-1.04859		0.7715	1.09619		331.094	791.729		294.55	1728.21	1587.31	1529.36	1529.36	1529.36	1529.36	1587.31		407.55	3056.9	3236.53	3236.53	3236.53	3236.53
0.12543	-0.93812		0.85723	9.81572		334.638	792.128		294.5	1784.57	1587.99	1529.17	1529.17	1529.17	1529.17	1587.99		407.5	3175.9	3236.76	3236.76	3236.76	3236.76
0.13797	-0.52281		0.94295	10.3962		338.181	794.327		294.45	1824.31	1588.62	1528.93	1528.93	1528.93	1528.93	1588.62		407.45	3203.43	3236.84	3236.84	3236.84	3236.84
0.15051	-1.00745		1.02867	9.5815		341.722	795.465		294.4	1680.77	1589.24	1528.65	1528.65	1528.65	1528.65	1589.24		407.4	3270.65	3236.88	3236.88	3236.88	3236.88
0.16306	-0.75815		1.11439	9.57321		345.262	797.47		294.35	1773.21	1590.02	1528.5	1528.5	1528.5	1528.5	1590.02		407.35	3340.44	3236.84	3236.84	3236.84	3236.84
0.1756	-1.12366		1.20012	9.78353		348.8	797.742		294.3	1678.15	1590.73	1528.27	1528.27	1528.27	1528.27	1590.73		407.3	3089.28	3236.7	3236.7	3236.7	3236.7
0.18814	-1.2249		1.28584	10.5241		352.338	799.13		294.25	1720.51	1591.55	1528.13	1528.13	1528.13	1528.13	1591.55		407.25	3281.32	3236.89	3236.89	3236.89	3236.89
0.20069	-1.09591		1.37156	10.5401		355.875	800.926		294.2	1724.85	1592.35	1527.94	1527.94	1527.94	1527.94	1592.35		407.2	3604.44	3236.84	3236.84	3236.84	3236.84
0.21323	-1.30299		1.45728	10.8231		359.41	802.255		294.15	1712.32	1593.17	1527.76	1527.76	1527.76	1527.76	1593.17		407.15	3316.96	3236.37	3236.36	3236.37	3236.36
0.22577	-1.32987		1.54301	21.6823		362.944	804.051		294.1	1794.72	1594.03	1527.58	1527.58	1527.58	1527.58	1594.03		407.1	3371.31	3236.26	3236.26	3236.26	3236.26
0.23832	-1.01156		1.62873	21.5951		366.479	804.619		294.05	1848.1	1594.83	1527.33	1527.33	1527.33	1527.33	1594.83		407.05	3324.16	3236.09	3236.09	3236.09	3236.09
0.25086	-0.96406		1.71445	20.4894		370.011	806.645		294	1757.26	1595.61	1527.02	1527.02	1527.02	1527.02	1595.61		407	3392.71	3235.98	3235.97	3235.98	3235.97
0.2634	-1.15584		1.80017	24.0857		373.541	808.708		293.95	1888.48	1596.5	1526.8	1526.8	1526.8	1526.8	1596.5		406.95	3242.74	3235.78	3235.77	3235.78	3235.77
0.27594	-0.96734		1.8859	33.2001		377.071	810.341		293.9	1857.88	1597.29	1526.46	1526.46	1526.46	1526.46	1597.29		406.9	3178.21	3235.77	3235.76	3235.77	3235.76
0.28849	-1.17691		1.97162	36.1738		380.599	809.854		293.85	1820.89	1598.13	1526.14	1526.14	1526.14	1526.14	1598.13		406.85	3154.7	3235.85	3235.84	3235.85	3235.84
0.30103	-1.12374		2.05734	35.661		384.125	808.574		293.8	1805.6	1599.05	1525.86	1525.86	1525.86	1525.86	1599.05		406.8	3174.18	3235.96	3235.94	3235.96	3235.94
0.31357	-1.5031		2.14306	34.8065		387.651	807.759		293.75	1854.4	1600	1525.6	1525.6	1525.6	1525.6	1600		406.75	3257.06	3236.04	3236.02	3236.04	3236.02
0.32612	-1.57139		2.22879	34.565		391.176	809.593		293.7	1772.53	1600.94	1525.29	1525.29	1525.29	1525.29	1600.94		406.7	3324.33	3236.01	3235.99	3236.01	3235.99
0.33866	-1.45556		2.31451	33.479		394.699	809.177		293.65	1913.51	1601.98	1525.05	1525.05	1525.05	1525.05	1601.98		406.65	3317.28	3235.9	3235.88	3235.9	3235.88
0.3512	-1.27665		2.40023	33.0422		398.221	808.564		293.6	1661.56	1602.93	1524.68	1524.68	1524.68	1524.68	1602.93		406.6	3373.85	3235.8	3235.78	3235.8	3235.78
0.36374	-1.49987		2.48595	32.2913		401.741	806.805		293.55	1847.68	1604.15	1524.55	1524.55	1524.55	1524.55	1604.15		406.55	3360.96	3235.63	3235.6	3235.63	3235.6
0.37629	-1.2151		2.57168	32.165		405.261	808.441		293.5	1750.4	1605.22	1524.24	1524.24	1524.24	1524.24	1605.22		406.5	3271.19	3235.48	3235.44	3235.48	3235.44
0.38883	-1.03064		2.6574	32.0228		408.78	807.48		293.45	1964.65	1606.43	1524.03	1524.03	1524.03	1524.03	1606.43		406.45	3267.73	3235.44	3235.39	3235.44	3235.39
0.40137	-1.34458					412.297	807.596		293.4	1984.09	1607.47	1523.61	1523.61	1523.61	1523.61	1607.47		406.4	3466.43	3235.41	3235.35	3235.41	3235.35
0.41392	-1.22742					415.813	807.927		293.35	1881.43	1608.53	1523.17	1523.17	1523.17	1523.17	1608.53		406.35	3397.41	3235.12	3235.05	3235.12	3235.05
0.42646	-1.28886					419.328	809.158		293.3	2004.16	1609.72	1522.83	1522.83	1522.83	1522.83	1609.72		406.3	3258.26	3234.93	3234.85	3234.93	3234.85
0.439	2.87533					422.841	809.54		293.25	1863.99	1610.84	1522.37	1522.37	1522.37	1522.37	1610.84		406.25	3326.48	3234.91	3234.82	3234.91	3234.82
0.45154	3.21273					426.355	811.184		293.2	1821.17	1612.13	1522.05	1522.05	1522.05	1522.05	1612.13		406.2	3292.9	3234.81	3234.7	3234.81	3234.7
0.46409	3.1465					429.866	811.026		293.15	1940.16	1613.51	1521.76	1521.76	1521.76	1521.76	1613.51		406.15	3180.87	3234.75	3234.62	3234.75	3234.62
0.47663	3.27031					433.376	811.947		293.1	1803.66	1614.83	1521.37	1521.37	1521.37	1521.37	1614.83		406.1	3314.44	3234.84	3234.69	3234.84	3234.69
0.48917	3.1386					436.884	813.163		293.05	1695.96	1616.32	1521.1	1521.1	1521.1	1521.1	1616.32		406.05	3434.21	3234.77	3234.59	3234.77	3234.59
0.50172	2.97545					440.392	813.971		293	1831.37	1617.96	1520.93	1520.93	1520.93	1520.93	1617.96		406	3305.36	3234.54	3234.34	3234.54	3234.34
0.51426	3.0152					443.899	813.523		292.95	1924.15	1619.52	1520.64	1520.64	1520.64	1520.64	1619.52		405.95	3454.67	3234.49	3234.24	3234.49	3234.24
0.5268	3.046					447.404	812.332		292.9	1776.29	1621.05	1520.25	1520.25	1520.25	1520.25	1621.05		405.9	3319.4	3234.24	3233.96	3234.24	3233.96
0.53935	2.73645					450.908	812.305		292.85	1751.84	1622.77	1520.01	1520.01	1520.01	1520.01	1622.77		405.85	3154.54	3234.18	3233.85	3234.18	3233.85
0.55189	2.68886					454.411	811.181		292.8	1814.35	1624.58	1519.79	1519.79	1519.79	1519.79	1624.58		405.8	3275.83	3234.34	3233.95	3234.34	3233.95
0.56443	2.6562					457.911	811.268		292.75	2081.61	1626.38	1519.51	1519.51	1519.51	1519.51	1626.38		405.75	3176.66	3234.35	3233.9	3234.35	3233.9
0.57697	2.4662					461.412	809.813		292.7	1811.98	1627.99	1518.97	1518.97	1518.97	1518.97	1627.99		405.7	3317.71	3234.49	3233.97	3234.49	3233.97
0.58952	2.62384					464.911	810.277		292.65	1807.26	1629.93	1518.7	1518.7	1518.7	1518.7	1629.93		405.65	3320.84	3234.47	3233.87	3234.47	3233.87
0.60206	2.49065					468.409	810.24		292.6	1729.19	1631.93	1518.42	1518.42	1518.42	1518.42	1631.93		405.6	3395.19	3234.46	3233.76	3234.46	3233.76
0.6146	2.48441					471.905	808.816		292.55	1798.64	1634.08	1518.22	1518.22	1518.22	1518.22	1634.08		405.55	3433.49	3234.36	3233.55	3234.36	3233.55
0.62715	2.68642					475.402	811.112		292.5	1873.05	1636.23	1517.95	1517.95	1517.95	1517.95	1636.23		405.5	3210.05	3234.23	3233.29	3234.23	3233.29
0.63969	2.28871					478.897	811.839		292.45	1682.51	1638.39	1517.62	1517.62	1517.62	1517.62	1638.39		405.45	3217.46	3234.41	3233.32	3234.41	3233.32
0.65223	2.51439					482.39	811.483		292.4	1805.96	1640.81	1517.46	1517.46	1517.46	1517.46	1640.81		405.4	3243.67	3234.6	3233.34	3234.6	3233.34
0.66477	2.73663					485.882	811.85		292.35	1957.88	1643.19	1517.18	1517.18	1517.18	1517.18	1643.19		405.35	3432.04	3234.77	3233.33	3234.77	3233.33
0.67732	2.83799					489.374	810.082		292.3	2044.02	1645.52	1516.77	1516.77	1516.77	1516.77	1645.52		405.3	3500.18	3234.74	3233.07	3234.74	3233.07
0.68986	2.47971					492.864	807.759		292.25	1709.52	1647.85	1516.27	1516.27	1516.27	1516.27	1647.85		405.25	3169.35	3234.64	3232.73	3234.64	3232.73
0.7024	2.49795					496.353	807.132		292.2	2049.26	1650.59	1516.08	1516.08	1516.08	1516.08	1650.59		405.2	3274.15	3235.01	3232.81	3235.01	3232.81
0.71495	2.32182					499.84	807.04		292.15	1805.92	1653.11	1515.57	1515.57	1515.57	1515.57	1653.11		405.15	3321.06	3235.28	3232.76	3235.28	3232.76
0.72749	2.14283					503.326	807.551		292.1	2000.12	1655.95	1515.3	1515.3	1515.3	1515.3	1655.95		405.1	3229.24	3235.53	3232.65	3235.53	3232.65
0.74003	2.16548					506.812	806.904		292.05	2053.9	1658.72	1514.84	1514.84	1514.84	1514.84	1658.72		405.05	3236.62	3235.95	3232.65	3235.95	3232.65
0.75257	2.15328					510.294	805.683		292	1978.01	1661.55	1514.33	1514.33	1514.33	1514.33	1661.55		405	3351.1	3236.41	3232.65	3236.41	3232.65
0.76512	2.28729					513.776	806.036		291.95	1690.78	1664.56	1513.88	1513.88	1513.88	1513.88	1664.56		404.95	3207.26	3236.79	3232.49	3236.79	3232.49
0.77766	2.31444					517.258	804.325		291.9	1806.42	1667.97	1513.71	1513.71	1513.71	1513.71	1667.97		404.9	3211.24	3237.41	3232.53	3237.41	3232.53
0.7902	2.23386					520.739	803.515		291.85	1822.57	1671.4	1513.44	1513.44	1513.44	1513.44	1671.4		404.85	3337.12	3238.11	3232.55	3238.11	3232.55
0.80275	1.96182					524.218	802.197		291.8	1670.09	1674.94	1513.14	1513.14	1513.14	1513.14	1674.94		404.8	3288.39	3238.73	3232.42	3238.73	3232.42
0.81529	2.5011					527.696	802.635		291.75	1972.67	1678.77	1512.99	1512.99	1512.99	1512.99	1678.77		404.75	3303.53	3239.51	3232.35	3239.51	3232.35
0.82783	2.21897					531.173	804.371		291.7	1839.34	1682.45	1512.56	1512.56	1512.56	1512.56	1682.45		404.7	3315.11	3240.37	3232.26	3240.37	3232.26
0.84037	2.35559					534.649	807.072		291.65	1956.46	1686.41	1512.25	1512.25	1512.25	1512.25	1686.41		404.65	3186.98	3241.33	3232.15	3241.33	3232.15
0.85292	2.25469					538.124	807.74		291.6	1900.26	1690.42	1511.82	1511.82	1511.82	1511.82	1690.42		404.6	3035.96	3242.58	3232.21	3242.58	3232.21
0.86546	2.12178					541.595	809.813		291.55	2068.35	1694.65	1511.45	1511.45	1511.45	1511.45	1694.65		404.55	3184.07	3244.16	3232.46	3244.16	3232.46
0.878	1.93088					545.067	812.851		291.5	2155.68	1698.9	1510.92	1510.92	1510.92	1510.92	1698.9		404.5	3312.72	3245.71	3232.52	3245.71	3232.52
0.89055	1.77786					548.538	812.252		291.45	1820.57	1703.25	1510.31	1510.31	1510.31	1510.31	1703.25		404.45	3375.18	3247.26	3232.42	3247.26	3232.42
0.90309	1.78399					552.009	812.282		291.4	1832.13	1708.12	1510.02	1510.02	1510.02	1510.02	1708.12		404.4	3250.43	3248.91	3232.24	3248.91	3232.24
0.91563	1.76616					555.478	813.035		291.35	1874.61	1713.18	1509.71	1509.71	1509.71	1509.71	1713.18		404.35	3328.52	3250.92	3232.21	3250.92	3232.21
0.92818	1.87216					558.945	811.794		291.3	1757.82	1718.42	1509.36	1509.36	1509.36	1509.36	1718.42		404.3	3317.7	3253.06	3232.09	3253.06	3232.09
0.94072	2.13872					562.411	813.524		291.25	1646.78	1723.99	1509.13	1509.13	1509.13	1509.13	1723.99		404.25	3359.38	3255.45	3231.98	3255.45	3231.98
0.95326	1.65176					565.875	813.933		291.2	1791.06	1729.91	1509	1509	1509	1509	1729.91		404.2	3235.4	3258.05	3231.82	3258.05	3231.82
						569.339	814.356		291.15	2068.11	1735.96	1508.73	1508.73	1508.73	1508.73	1735.96		404.15	3358.57	3261.1	3231.81	3261.1	3231.81
						572.802	811.83		291.1	1636.25	1742.01	1508.2	1508.2	1508.2	1508.2	1742.01		404.1	3340.98	3264.3	3231.65	3264.3	3231.65
						576.263	809.986		291.05	1815.77	1748.76	1508.07	1508.07	1508.07	1508.07	1748.76		404.05	3232.14	3267.86	3231.51	3267.86	3231.51
						579.724	808.903		291	1585.27	1755.64	1507.78	1507.78	1507.78	1507.78	1755.64		404	3301.81	3271.93	3231.51	3271.93	3231.51
						583.184	807.293		290.95	1784.57	1763.07	1507.71	1507.71	1507.71	1507.71	1763.07		403.95	3327	3276.3	3231.42	3276.3	3231.42
						586.64	805.024		290.9	1898.42	1770.65	1507.44	1507.44	1507.44	1507.44	1770.65		403.9	3332.61	3281.06	3231.3	3281.06	3231.3
						590.097	804.567		290.85	1716.69	1778.49	1507.07	1507.07	1507.07	1507.07	1778.49		403.85	3313.55	3286.28	3231.17	3286.28	3231.17
						593.552	803.197		290.8	1530.65	1786.9	1506.87	1506.87	1506.87	1506.87	1786.9		403.8	3351.53	3292.01	3231.06	3292.01	3231.06
						597.008	803.182		290.75	1740.78	1795.9	1506.85	1506.85	1506.85	1506.85	1795.9		403.75	3273.18	3298.22	3230.91	3298.22	3230.91
						600.462	807.32		290.7	1965.99	1805.15	1506.63	1506.63	1506.63	1506.63	1805.15		403.7	3344.62	3305.1	3230.85	3305.1	3230.85
						603.914	808.668		290.65	1844.44	1814.67	1506.19	1506.19	1506.19	1506.19	1814.67		403.65	3420.41	3312.49	3230.71	3312.49	3230.71
						607.362	810.491		290.6	1995.64	1824.82	1505.87	1505.87	1505.87	1505.87	1824.82		403.6	3371.54	3320.43	3230.46	3320.43	3230.46
						610.814	811.936		290.55	1982.73	1835.38	1505.4	1505.4	1505.4	1505.4	1835.38		403.55	3424.46	3329.11	3230.28	3329.11	3230.28
						614.262	812.309		290.5	2005.9	1846.55	1504.95	1504.95	1504.95	1504.95	1846.55		403.5	3460.26	3338.46	3230.03	3338.46	3230.03
						617.71	813.799		290.45	1699.96	1858.34	1504.47	1504.47	1504.47	1504.47	1858.34		403.45	3384.17	3348.53	3229.74	3348.53	3229.74
						621.156	816.171		290.4	1798.94	1871.13	1504.29	1504.29	1504.29	1504.29	1871.13		403.4	3405.65	3359.53	3229.54	3359.53	3229.54
						624.6	818.376		290.35	1946.78	1884.57	1504.01	1504.01	1504.01	1504.01	1884.57		403.35	3444.27	3371.35	3229.31	3371.35	3229.32
						628.045	822.093		290.3	1900.56	1898.69	1503.59	1503.59	1503.59	1503.59	1898.69		403.3	3670	3384.04	3229.04	3384.04	3229.04
						631.488	822.192		290.25	1664.41	1913.73	1503.21	1503.21	1503.21	1503.21	1913.73		403.25	3470.17	3397.39	3228.47	3397.39	3228.47
						634.929	822.763		290.2	2183.25	1929.95	1503.06	1503.06	1503.06	1503.06	1929.95		403.2	3551.27	3412.01	3228.16	3412	3228.17
						638.368	820.879		290.15	1992.62	1946.73	1502.41	1502.41	1502.41	1502.41	1946.73		403.15	3525.53	3427.57	3227.75	3427.57	3227.75
						641.808	819.703		290.1	1969.75	1964.8	1501.94	1501.94	1501.94	1501.95	1964.8		403.1	3601.67	3444.26	3227.37	3444.26	3227.37
						645.247	820.479		290.05	1985.47	1984.12	1501.5	1501.5	1501.5	1501.5	1984.12		403.05	3696.87	3462.01	3226.89	3462	3226.9
						648.684	819.521		290	1977.81	2004.74	1501.04	1501.04	1501.04	1501.04	2004.73		403	3620.43	3480.82	3226.28	3480.81	3226.3
						652.12	816.859		289.95	1962.63	2026.79	1500.59	1500.59	1500.59	1500.59	2026.79		402.95	3732.21	3500.96	3225.78	3500.94	3225.8
						655.554	815.541		289.9	1678.29	2050.43	1500.15	1500.15	1500.15	1500.16	2050.42		402.9	3756.62	3522.24	3225.13	3522.22	3225.15
						658.987	815.352		289.85	1665.81	2076.01	1499.98	1499.98	1499.98	1500	2075.99		402.85	3855.43	3544.81	3224.45	3544.78	3224.48
						662.42	813.986		289.8	1945.14	2103.43	1499.82	1499.82	1499.82	1499.85	2103.41		402.8	3879.89	3568.62	3223.64	3568.57	3223.68
						665.852	813.531		289.75	2160.42	2132.54	1499.4	1499.4	1499.4	1499.44	2132.5		402.75	3824.69	3593.78	3222.8	3593.72	3222.86
						669.281	814.734		289.7	2137.29	2163.56	1498.77	1498.77	1498.77	1498.83	2163.5		402.7	3812.71	3620.44	3222.03	3620.36	3222.11
						672.71	813.321		289.65	2065.55	2196.91	1498.16	1498.16	1498.16	1498.25	2196.82		402.65	3644.04	3648.59	3221.27	3648.49	3221.38
						676.138	813.07		289.6	1953	2232.77	1497.62	1497.62	1497.62	1497.75	2232.64		402.6	3876.12	3678.44	3220.73	3678.29	3220.87
						679.562	811.301		289.55	1941.5	2271.4	1497.19	1497.19	1497.19	1497.38	2271.21		402.55	3933.24	3709.52	3219.89	3709.32	3220.08
						682.989	811.446		289.5	2207.46	2312.84	1496.77	1496.77	1496.77	1497.03	2312.57		402.5	3942.78	3742.04	3218.97	3741.78	3219.23
						686.414	810.77		289.45	2675.61	2357.07	1496.09	1496.09	1496.09	1496.47	2356.69		402.45	3831.81	3776.1	3218.05	3775.76	3218.39
						689.837	810.943		289.4	2536.35	2404.11	1494.97	1494.97	1494.97	1495.5	2403.58		402.4	3851.23	3811.88	3217.26	3811.43	3217.71
						693.257	811.41		289.35	2789.76	2454.72	1493.98	1493.98	1493.98	1494.73	2453.97		402.35	3711.54	3849.18	3216.45	3848.6	3217.03
						696.679	809.942		289.3	2285.99	2508.79	1492.74	1492.74	1492.74	1493.79	2507.74		402.3	3932.69	3888.26	3215.81	3887.49	3216.58
						700.099	807.049		289.25	2776.33	2567.2	1491.99	1491.99	1491.99	1493.44	2565.76		402.25	3955.54	3928.6	3214.89	3927.6	3215.89
						703.516	808.459		289.2	2434.87	2629.29	1490.77	1490.77	1490.77	1492.76	2627.3		402.2	3903.68	3970.47	3213.94	3969.18	3215.24
						706.933	806.601		289.15	2535.79	2696.11	1489.87	1489.87	1489.87	1492.6	2693.39		402.15	4210.59	4013.99	3213.06	4012.32	3214.73
						710.351	810.957		289.1	2786.11	2767.41	1488.88	1488.88	1488.88	1492.58	2763.71		402.1	3971.74	4058.62	3211.78	4056.47	3213.93
						713.767	809.919		289.05	2916.57	2843.36	1487.64	1487.64	1487.65	1492.63	2838.37		402.05	4119.35	4105.1	3210.8	4102.35	3213.56
						717.178	810.276		289	3197.42	2924.24	1486.29	1486.29	1486.29	1492.98	2917.55		402	4323.73	4152.85	3209.64	4149.35	3213.15
						720.591	812.882		288.95	2790.82	3010.18	1484.66	1484.66	1484.66	1493.57	3001.27		401.95	4176.25	4201.82	3208.21	4197.37	3212.66
						724.005	815.307		288.9	3244.92	3102.12	1483.42	1483.42	1483.42	1495.22	3090.31		401.9	4402.37	4252.44	3206.97	4246.82	3212.6
						727.413	816.689		288.85	3068.19	3199.34	1481.74	1481.74	1481.75	1497.27	3183.8		401.85	4199.41	4304.17	3205.44	4297.08	3212.52
						730.823	816.485		288.8	3446.48	3302.74	1480.23	1480.23	1480.25	1500.53	3282.43		401.8	4365.82	4357.57	3204.16	4348.69	3213.04
						734.231	817.491		288.75	3452.3	3411.83	1478.36	1478.36	1478.38	1504.72	3385.45		401.75	4450.79	4412.1	3202.68	4401.01	3213.76
						737.638	818.943		288.7	3591.86	3527.14	1476.49	1476.49	1476.52	1510.5	3493.09		401.7	4524.06	4467.86	3201.08	4454.08	3214.85
						741.044	819.242		288.65	3853.38	3648.66	1474.47	1474.47	1474.52	1518.1	3604.98		401.65	4474.7	4524.89	3199.38	4507.83	3216.44
						744.449	819.59		288.6	3636.07	3776.09	1472.21	1472.21	1472.28	1527.81	3720.43		401.6	4240.86	4583.27	3197.74	4562.24	3218.77
						747.85	818.273		288.55	4165.91	3909.93	1470.15	1470.16	1470.26	1540.55	3839.43		401.55	4614.47	4643.31	3196.41	4617.49	3222.23
						751.255	818.783		288.5	4421.77	4049.04	1467.59	1467.59	1467.74	1556.16	3960.32		401.5	4439.58	4704.15	3194.59	4672.59	3226.16
						754.656	814.623		288.45	4169.59	4193.36	1464.78	1464.78	1464.99	1575.51	4082.42		401.45	4502.02	4766.57	3192.99	4728.14	3231.43
						758.054	816.301		288.4	4068.89	4342.9	1462.21	1462.21	1462.51	1599.78	4205.03		401.4	4729.06	4830.33	3191.32	4783.73	3237.92
						761.454	814.681		288.35	4523.17	4496.58	1459.73	1459.74	1460.16	1629.54	4326.34		401.35	4677.62	4895.19	3189.34	4838.92	3245.61
						764.854	810.383		288.3	5023.43	4653.15	1456.82	1456.82	1457.43	1665.12	4444.23		401.3	4598.29	4961.66	3187.44	4893.99	3255.11
						768.248	807.505		288.25	4843.4	4811.24	1453.43	1453.43	1454.28	1707.31	4556.51		401.25	4885.79	5029.76	3185.63	4948.73	3266.66
						771.644	805.918		288.2	4916.41	4970.37	1450.2	1450.21	1451.4	1757.67	4661.7		401.2	5031.61	5099.17	3183.45	5002.54	3280.07
						775.037	805.215		288.15	4786.51	5129.04	1446.91	1446.92	1448.56	1816.95	4757.33		401.15	5203.49	5170.24	3181.08	5055.48	3295.84
						778.432	806.971		288.1	4741.86	5285.9	1443.73	1443.76	1446.01	1886.21	4841.12		401.1	5136.67	5242.97	3178.49	5107.26	3314.2
						781.825	805.762		288.05	5399.14	5439.8	1440.6	1440.63	1443.72	1966.4	4910.84		401.05	5152.77	5317.93	3175.98	5158.09	3335.82
						785.214	808.393		288	5561.9	5588.8	1436.83	1436.88	1441.09	2057.63	4963.7		401	5305.92	5395.09	3173.44	5207.62	3360.91
						788.604	809.511		287.95	5746.64	5732.67	1432.91	1432.98	1438.67	2161.22	4998.53		400.95	5318.99	5474.49	3170.71	5255.53	3389.66
						791.995	810.967		287.9	5850.22	5871.08	1428.81	1428.91	1436.55	2277.91	5014.14		400.9	5511.49	5556.56	3167.95	5301.86	3422.65
						795.38	811.366		287.85	6174.77	6003.99	1424.61	1424.74	1434.95	2408.18	5009.93		400.85	5606.3	5641.17	3164.95	5346.16	3459.96
						798.767	814.28		287.8	5959.12	6131.86	1420.09	1420.28	1433.82	2552.31	4985.71		400.8	5571.09	5728.76	3161.82	5388.43	3502.14
						802.152	814.722		287.75	6365.87	6255.98	1415.77	1416.05	1433.89	2710.73	4942.64		400.75	5645.78	5819.56	3158.73	5428.63	3549.66
						805.537	814.197		287.7	6247.08	6377.15	1411.07	1411.45	1434.81	2882.78	4881.31		400.7	6021.47	5913.69	3155.54	5466.49	3602.74
						808.921	813.746		287.65	6597.78	6497.43	1406.47	1407	1437.39	3068.58	4803.86		400.65	6016.87	6010.98	3151.87	5501.49	3661.36
						812.301	814.862		287.6	6592.32	6617.83	1401.53	1402.27	1441.55	3266.65	4711.95		400.6	6203.13	6111.93	3148.2	5533.93	3726.2
						815.683	816.003		287.55	7209.42	6740.37	1396.6	1397.61	1448.06	3476.39	4608.09		400.55	6286.57	6216.52	3144.28	5563.47	3797.34
						819.061	817.001		287.5	7195.72	6865.64	1391.07	1392.46	1456.82	3695.41	4494.15		400.5	6453.21	6324.81	3140.25	5590.07	3874.99
						822.44	816.065		287.45	7097.42	6995.3	1385.55	1387.44	1469.03	3922.51	4372.96		400.45	6249.03	6436.76	3136.01	5613.54	3959.22
						825.816	817.207		287.4	7077.87	7130.14	1380.12	1382.68	1485.45	4155.64	4246.73		400.4	6280.57	6552.83	3132.01	5634.25	4050.6
						829.194	813.901		287.35	7572.73	7270.11	1374.7	1378.15	1506.73	4391.81	4117.52		400.35	6717.52	6672.45	3127.98	5651.77	4148.66
						832.57	810.501		287.3	7374.69	7414.64	1368.81	1373.43	1533.29	4627.9	3986.44		400.3	6794.16	6795.03	3123.38	5665.53	4252.87
						835.942	808.424		287.25	7291.26	7563.59	1363.1	1369.26	1566.66	4861.12	3855.82		400.25	6966.14	6920.54	3118.67	5675.9	4363.31
						839.315	810.507		287.2	7491.02	7715.96	1357.46	1365.63	1607.81	5088.15	3726.74		400.2	7104.38	7048.55	3113.74	5682.69	4479.59
						842.687	812.204		287.15	7985.33	7870.37	1351.63	1362.4	1657.6	5305.4	3599.85		400.15	7283.93	7178.65	3108.62	5685.93	4601.35
						846.058	813.042		287.1	8176.93	8024.98	1345.32	1359.45	1716.84	5508.82	3475.82		400.1	7494.34	7310.02	3103.27	5685.49	4727.8
						849.426	815.148		287.05	8275.57	8178.86	1338.82	1357.25	1787.14	5695.52	3355.43		400.05	7711.58	7442.07	3097.64	5681.35	4858.36
						852.796	815.291		287	8075.69	8330.55	1332.23	1356.13	1869.71	5862.07	3239.32		400	7882.55	7573.8	3091.73	5673.47	4992.06
						856.161	814.728		286.95	8817.27	8479.2	1325.81	1356.66	1966.11	6005.86	3128.01		399.95	7882.88	7704.43	3085.58	5661.92	5128.09
						859.528	815.75		286.9	8568.13	8623.03	1318.69	1358.28	2076.7	6123.37	3020.75		399.9	7876.87	7833.25	3079.43	5646.94	5265.74
						862.894	817.613		286.85	8497.6	8762.11	1311.8	1362.34	2203.37	6213.09	2918.7		399.85	8131.41	7959.02	3073.28	5628.59	5403.72
						866.257	818.147		286.8	8525.67	8896.11	1304.96	1369.15	2347.09	6273.19	2821.57		399.8	8374.54	8080.4	3066.8	5606.56	5540.64
						869.621	816.085		286.75	9151.58	9024.8	1298.1	1379.17	2508.35	6302.22	2729.36		399.75	8385.58	8196.04	3059.99	5580.94	5675.09
						872.981	815.994		286.7	9066.37	9148.14	1290.63	1392.48	2687.21	6298.98	2641.36		399.7	8303.39	8305.06	3053.17	5552.11	5806.12
						876.342	818.3		286.65	8945.96	9267.67	1283.24	1410.53	2884.74	6264.06	2558.07		399.65	8256.2	8406.39	3046.44	5520.24	5932.58
						879.701	822.648		286.6	9381.93	9384.43	1275.95	1434.16	3100.64	6198.02	2479.47		399.6	8373.32	8498.57	3039.76	5485.43	6052.9
						883.06	824.307		286.55	9498.26	9499.48	1268.24	1463.88	3334.18	6101.39	2404.77		399.55	8622.16	8580.3	3032.92	5447.54	6165.68
						886.415	825.923		286.5	9893.06	9614.64	1260.42	1501	3584.48	5976.23	2334.18		399.5	8739.56	8650.09	3025.76	5406.56	6269.29
						889.773	827.355		286.45	10087.7	9731.52	1252.21	1546.49	3850.06	5824.39	2267.2		399.45	8806.52	8707.06	3018.43	5362.75	6362.74
						893.127	829.883		286.4	10154.9	9852.29	1243.81	1601.9	4129.46	5648.56	2203.8		399.4	8699.5	8750.28	3011.01	5316.31	6444.98
						896.481	830.71		286.35	10372.4	9978.76	1235.34	1668.7	4420.12	5451.99	2143.95		399.35	8784.03	8779.01	3003.72	5267.65	6515.08
						899.832	833.167		286.3	10074.6	10112.7	1226.65	1748.38	4719.47	5237.55	2087.25		399.3	8927.96	8792.26	2996.31	5216.62	6571.95
						903.186	833.034		286.25	10288.5	10256	1218.23	1842.94	5024.35	5009.37	2034.04		399.25	8460.26	8789.32	2988.7	5163.36	6614.66
						906.535	834.948		286.2	10549.4	10409.6	1209.61	1953.63	5330.82	4770.32	1983.63		399.2	8689.98	8770.53	2981.69	5108.78	6643.43
						909.885	834.353		286.15	10415.9	10574.5	1200.73	2082.22	5634.99	4523.69	1935.75		399.15	8651.85	8734.7	2974.37	5052.14	6656.93
						913.232	834.9		286.1	10250	10751.5	1191.97	2230.67	5932.57	4273.55	1890.63		399.1	8576.19	8682.12	2967.09	4994.01	6655.21
						916.578	836.348		286.05	11085.1	10941.2	1183.35	2400.89	6219.48	4022.84	1848.09		399.05	8320.61	8612.9	2959.9	4934.54	6638.27
						919.925	832.25		286	11058.7	11142.4	1173.94	2593.37	6489.86	3773.9	1807.04		399	8356.31	8527.62	2953.03	4874.2	6606.46
						923.268	831.359		285.95	11015.1	11355.4	1164.54	2810.54	6740.2	3530.1	1768.12		398.95	8151.49	8426.38	2946.1	4812.76	6559.72
						926.614	834.342		285.9	11519.3	11579.6	1155.17	3053.9	6966.3	3293.7	1731.19		398.9	8246.87	8310.06	2939.43	4750.67	6498.82
						929.955	835.113		285.85	11992.8	11813.1	1145.32	3323.73	7163.27	3066.47	1695.59		398.85	8277.16	8179.25	2932.63	4687.78	6424.09
						933.297	831.785		285.8	12277	12054.9	1135	3621.19	7327.69	2849.83	1661.2		398.8	8243.1	8034.87	2925.78	4624.28	6336.36
						936.637	833.114		285.75	12628.2	12303.2	1124.41	3946.51	7456.35	2645.47	1628.1		398.75	7980.34	7878.3	2918.96	4560.49	6236.77
						939.977	832.855		285.7	12330.7	12556.3	1113.47	4299.82	7546.72	2454.12	1596.09		398.7	7742.28	7710.99	2912.47	4496.81	6126.65
						943.314	833.245		285.65	12594.7	12813.1	1102.81	4681.51	7597.54	2276.86	1565.66		398.65	7422.27	7534.16	2906.28	4433.36	6007.09
						946.652	834.602		285.6	13383.4	13070.8	1091.88	5089.57	7607.03	2113.61	1536.19		398.6	7390.31	7349.53	2900.49	4370.44	5879.58
						949.988	833.616		285.55	13570.2	13326.9	1080.19	5522.43	7574.34	1963.65	1507.09		398.55	7245.86	7157.98	2894.73	4307.78	5744.94
						953.321	834.874		285.5	13561.7	13579.7	1068.31	5977.94	7500.46	1827.44	1478.84		398.5	6943.55	6961.38	2889.16	4245.72	5604.82
						956.656	836.501		285.45	13732.5	13827.3	1056.43	6453.72	7386.75	1704.59	1451.54		398.45	6852.88	6761.3	2883.96	4184.56	5460.7
						959.988	836.654		285.4	14050	14067.4	1044.38	6946.5	7234.85	1594.23	1424.94		398.4	6702.39	6558.83	2878.87	4124.12	5313.58
						963.32	836.827		285.35	14038.7	14297.2	1032.01	7451.46	7047.39	1495.56	1398.86		398.35	6312.55	6355.7	2873.97	4064.66	5165.01
						966.649	839.512		285.3	14423.6	14515.1	1019.65	7964.93	6827.66	1407.92	1373.52		398.3	6184.43	6153.37	2869.56	4006.54	5016.39
						969.977	839.988		285.25	15012.6	14717.8	1006.9	8480.71	6579.23	1330.1	1348.5		398.25	6065.79	5953.01	2865.31	3949.58	4868.74
						973.308	841.641		285.2	15007.7	14902.9	993.584	8993.33	6305.87	1260.9	1323.56		398.2	5885.61	5755.69	2861.21	3893.84	4723.06
						976.633	845.587		285.15	14433.4	15068.4	980.258	9497.68	6012.34	1199.94	1299.2		398.15	5505.06	5562.47	2857.33	3839.44	4580.36
						979.96	849.526		285.1	15107.3	15211.9	967.466	9987.42	5704.02	1146.87	1275.94		398.1	5414.75	5374.79	2853.94	3786.77	4441.96
						983.285	850.147		285.05	15336.4	15329.6	954.02	10455.6	5383.93	1099.59	1252.54		398.05	5268.63	5192.92	2850.66	3735.48	4308.1
						986.607	852.214		285	15750.9	15419.1	940.346	10895.7	5057.33	1057.73	1229.39		398	5034.15	5017.88	2847.55	3685.75	4179.68
						989.931	857.053		284.95	14983.4	15477.4	926.263	11301.4	4728.15	1020.31	1206.29		397.95	4989.29	4850.25	2844.75	3637.72	4057.28
						993.251	860.037		284.9	16006.3	15503	912.896	11668.3	4401.35	987.768	1184.31		397.9	4757.42	4690.19	2842	3591.15	3941.04
						996.574	860.128		284.85	15767.9	15491.6	898.544	11988.5	4079.25	957.777	1161.75		397.85	4661.48	4538.47	2839.55	3546.38	3831.64
						999.891	861.221		284.8	15399.7	15442	884.405	12258.6	3765.93	930.962	1139.76		397.8	4481.71	4394.99	2837.21	3503.21	3728.99
						1003.21	864.528		284.75	14954.5	15352.3	870.604	12474	3464.68	906.971	1118.46		397.75	4461.25	4260.15	2835.1	3461.8	3633.45
						1006.53	863.128		284.7	15514	15220.9	857.212	12631.5	3177.7	885.44	1097.9		397.7	4139.32	4133.69	2833.02	3421.96	3544.75
						1009.84	864.479		284.65	15713.3	15045.3	843.275	12727.3	2905.71	865.044	1077.09		397.65	4006.18	4015.88	2831.34	3384.04	3463.18
						1013.16	865.943		284.6	15105.8	14825.5	829.136	12760	2650.7	845.819	1056.37		397.6	3864.88	3906.47	2829.84	3347.85	3388.46
						1016.47	866.462		284.55	14735.2	14561.9	815.561	12729.7	2414.06	828.263	1036.48		397.55	3676.06	3805.16	2828.51	3313.34	3320.32
						1019.78	867.883		284.5	14533.3	14254.9	802.325	12636.5	2196.28	811.937	1017.19		397.5	3585.19	3711.85	2827.43	3280.62	3258.65
						1023.09	868.961		284.45	13894	13905.5	789.269	12481.3	1997.14	796.496	998.322		397.45	3478.52	3626.05	2826.45	3249.51	3202.99
						1026.41	870.97		284.4	13565.1	13515.6	776.808	12266.8	1816.7	782.207	980.275		397.4	3528.84	3547.39	2825.62	3219.99	3153.01
						1029.71	872.83		284.35	13375.3	13087.9	764.647	11996.1	1654.32	768.656	962.75		397.35	3503.17	3475.39	2824.72	3191.89	3108.22
						1033.02	874.241		284.3	11904.8	12624.9	752.657	11672.8	1508.9	755.614	945.598		397.3	3439.5	3409.68	2823.85	3165.21	3068.31
						1036.33	877.135		284.25	11401.5	12132	742.053	11303	1380.87	744.22	930.03		397.25	3294.47	3349.97	2823.06	3140.03	3033
						1039.64	879.144		284.2	11486	11612.2	731.917	10891.2	1268.11	733.495	915.118		397.2	3179.22	3295.92	2822.45	3116.37	3002
						1042.94	885.594		284.15	10980.8	11069.2	721.691	10442.3	1168.85	722.834	900.289		397.15	3213.86	3247.07	2821.99	3094.17	2974.9
						1046.25	886.501		284.1	10201.3	10509.1	711.937	9963.55	1082.51	712.758	886.102		397.1	3054.68	3202.89	2821.49	3073.2	2951.18
						1049.55	886.528		284.05	10176.1	9936.56	702.913	9460.95	1008.04	703.5	872.804		397.05	3086	3163.18	2821.19	3053.66	2930.72
						1052.85	892.381		284	9331.03	9356.69	693.905	8940.83	943.574	694.322	859.677		397	3114.39	3127.39	2820.85	3035.27	2912.98
						1056.15	893.858		283.95	8581.37	8775.08	685.693	8409.99	888.689	685.987	847.491		396.95	3025.84	3095.14	2820.48	3017.98	2897.64
						1059.45	894.951		283.9	7985.11	8196.28	678.185	7874.14	842.164	678.391	836.146		396.9	2936.85	3066.25	2820.22	3001.89	2884.57
						1062.75	898.839		283.85	7745.14	7625.61	671.237	7339.57	802.875	671.381	825.495		396.85	2985.54	3040.43	2820.07	2986.96	2873.53
						1066.05	900.929		283.8	7019.59	7066.48	664.511	6810.71	769.502	664.611	815.192		396.8	3015.61	3017.19	2819.85	2972.96	2864.08
						1069.34	903.729		283.75	6530.73	6524.03	658.468	6293.52	741.686	658.537	805.694		396.75	2843.79	2996.32	2819.6	2959.88	2856.03
						1072.64	902.717		283.7	6355.68	6001.27	652.884	5791.8	718.425	652.931	796.77		396.7	2738.05	2977.82	2819.57	2947.93	2849.46
						1075.93	907.993		283.65	5925.21	5500.66	647.462	5308.69	698.746	647.494	788.118		396.65	2924.78	2961.38	2819.68	2936.96	2844.09
						1079.22	908.342		283.6	5286.31	5025.55	642.443	4848.12	682.323	642.465	779.976		396.6	2826.7	2946.44	2819.54	2926.57	2839.41
						1082.52	913.962		283.55	4800.56	4577.56	638.028	4412.22	668.837	638.042	772.537		396.55	3007.7	2933.16	2819.53	2917.07	2835.63
						1085.8	916.459		283.5	4060.32	4158.48	634.07	4003.24	657.725	634.079	765.655		396.5	2844.86	2921.05	2819.29	2908.06	2832.28
						1089.09	920.098		283.45	3691.42	3769.21	630.812	3622.4	648.859	630.818	759.566		396.45	2814.43	2910.38	2819.26	2899.94	2829.69
						1092.38	925.66		283.4	3278.79	3409.58	627.902	3269.89	641.58	627.906	753.912		396.4	2666.07	2900.84	2819.26	2892.49	2827.61
						1095.67	928.477		283.35	2752.76	3080.03	625.381	2946.37	635.684	625.384	748.734		396.35	2740.67	2892.5	2819.46	2885.84	2826.11
						1098.96	935.148		283.3	2497.16	2779.81	623.358	2651.32	631.069	623.36	744.135		396.3	2782.24	2884.93	2819.56	2879.65	2824.84
						1102.24	940.748		283.25	2597.24	2508.24	621.577	2384.22	627.311	621.578	739.857		396.25	2757.44	2878.11	2819.61	2873.94	2823.78
						1105.53	945.227		283.2	2313.05	2263.68	619.698	2143.58	623.936	619.698	735.558		396.2	2676.94	2872.02	2819.69	2868.74	2822.97
						1108.81	949.385		283.15	2133.51	2045.04	618.088	1928.41	621.199	618.088	731.599		396.15	2860.8	2866.67	2819.87	2864.1	2822.45
						1112.09	951.506		283.1	1893.64	1850.95	616.647	1737.45	618.917	616.647	727.88		396.1	2736.73	2861.65	2819.82	2859.64	2821.83
						1115.37	956.546		283.05	1869.19	1679.59	615.432	1568.92	617.078	615.433	724.454		396.05	2860.26	2857.3	2819.93	2855.73	2821.49
						1118.65	959.737		283	1693.14	1529.21	614.24	1421.15	615.426	614.24	721.115		396	2938.56	2853.24	2819.87	2852.03	2821.08
						1121.93	961.363		282.95	1579.11	1398.09	613.215	1292.45	614.063	613.215	718.005		395.95	2768.33	2849.49	2819.72	2848.56	2820.65
						1125.21	962.768		282.9	1282.95	1284.32	612.296	1180.95	612.9	612.296	715.061		395.9	2700.92	2846.33	2819.79	2845.62	2820.5
						1128.48	963.172		282.85	1175.09	1186.47	611.658	1085.25	612.085	611.658	712.456		395.85	2759.14	2843.59	2819.94	2843.05	2820.49
						1131.76	962.756		282.8	1007.86	1102.58	611.123	1003.4	611.422	611.123	710.007		395.8	2697.19	2841.07	2820.02	2840.66	2820.43
						1135.04	962.884		282.75	996.178	1031.21	610.745	933.972	610.954	610.745	707.771		395.75	2763.39	2838.9	2820.18	2838.59	2820.49
						1138.31	963.937		282.7	852.201	970.658	610.379	875.294	610.524	610.379	705.598		395.7	2687.3	2836.89	2820.25	2836.65	2820.49
						1141.58	968.892		282.65	880.072	919.649	610.149	826.089	610.249	610.149	703.609		395.65	2941.1	2835.19	2820.42	2835.01	2820.6
						1144.85	970.037		282.6	844.678	876.815	609.892	784.996	609.961	609.892	701.643		395.6	2895.62	2833.36	2820.26	2833.23	2820.4
						1148.12	976.261		282.55	857.323	841.016	609.669	750.885	609.716	609.669	699.755		395.55	2838.92	2831.77	2820.17	2831.67	2820.27
						1151.39	978.976		282.5	964.846	811.225	609.433	722.727	609.465	609.433	697.899		395.5	2887.74	2830.41	2820.14	2830.34	2820.22
						1154.66	986.94		282.45	763.025	786.415	609.096	699.505	609.117	609.096	695.985		395.45	2919.67	2829.13	2820.06	2829.08	2820.11
						1157.93	993.603		282.4	746.439	766.069	608.949	680.702	608.963	608.949	694.303		395.4	2907.09	2827.94	2819.93	2827.9	2819.97
						1161.19	999.777		282.35	840.256	749.337	608.818	665.47	608.828	608.818	692.677		395.35	2744.38	2826.88	2819.82	2826.85	2819.85
						1164.46	1004.47		282.3	759.124	735.488	608.598	653.081	608.605	608.598	690.999		395.3	2923.37	2826.14	2819.91	2826.12	2819.94
						1167.72	1008.09		282.25	677.351	724.188	608.455	643.203	608.459	608.455	689.437		395.25	2843.87	2825.26	2819.78	2825.24	2819.8
						1170.98	1013.41		282.2	630.712	714.989	608.39	635.388	608.392	608.39	687.988		395.2	2811.38	2824.56	2819.75	2824.55	2819.76
						1174.24	1015.52		282.15	505.282	707.481	608.369	629.231	608.37	608.369	686.617		395.15	2785.03	2823.98	2819.76	2823.97	2819.77
						1177.51	1018.07		282.1	693.838	701.439	608.467	624.504	608.468	608.467	685.401		395.1	2775.98	2823.51	2819.81	2823.5	2819.81
						1180.76	1020.5		282.05	632.353	696.298	608.385	620.646	608.386	608.385	684.037		395.05	2822.9	2823.1	2819.86	2823.1	2819.87
						1184.02	1018.25		282	531.413	692.089	608.362	617.688	608.363	608.362	682.763		395	2885.28	2822.69	2819.86	2822.69	2819.86
						1187.28	1021.89		281.95	643.497	688.671	608.436	615.49	608.436	608.436	681.616		394.95	2787.31	2822.25	2819.77	2822.24	2819.78
						1190.54	1023.5		281.9	573.669	685.699	608.402	613.71	608.403	608.402	680.391		394.9	2710.05	2821.97	2819.82	2821.97	2819.82
						1193.79	1024.17		281.85	739.276	683.235	608.435	612.408	608.436	608.435	679.263		394.85	2829.94	2821.83	2819.96	2821.83	2819.96
						1197.05	1028.04		281.8	612.885	680.96	608.311	611.268	608.311	608.311	678.003		394.8	2814.1	2821.58	2819.94	2821.57	2819.95
						1200.3	1033.8		281.75	586.615	679.081	608.307	610.497	608.307	608.307	676.891		394.75	2863.04	2821.37	2819.95	2821.37	2819.95
						1203.55	1041.37		281.7	470.828	677.444	608.327	609.94	608.327	608.327	675.831		394.7	2768.83	2821.12	2819.9	2821.12	2819.9
						1206.8	1049.26		281.65	866.166	676.086	608.458	609.64	608.458	608.458	674.904		394.65	2732.55	2821.03	2819.96	2821.03	2819.96
						1210.05	1055.96		281.6	697.219	674.489	608.213	609.074	608.213	608.213	673.628		394.6	2787.3	2820.99	2820.07	2820.99	2820.07
						1213.3	1065.21		281.55	642.217	673.158	608.128	608.752	608.128	608.128	672.534		394.55	2910.57	2820.91	2820.11	2820.91	2820.11
						1216.55	1073.15		281.5	576.03	671.967	608.096	608.546	608.096	608.096	671.517		394.5	2901.48	2820.69	2820	2820.69	2820
						1219.79	1081.4		281.45	720.488	670.907	608.126	608.449	608.126	608.126	670.584		394.45	2837.87	2820.49	2819.89	2820.49	2819.89
						1223.04	1088.02		281.4	673.77	669.766	608.02	608.25	608.02	608.02	669.536		394.4	2629.21	2820.38	2819.87	2820.38	2819.87
						1226.28	1097.62		281.35	632.433	668.716	607.957	608.12	607.957	607.957	668.553		394.35	2897.5	2820.55	2820.12	2820.55	2820.12
						1229.53	1104.73		281.3	552.161	667.744	607.934	608.049	607.934	607.934	667.629		394.3	2905.15	2820.39	2820.02	2820.39	2820.02
						1232.77	1115.08		281.25	481.373	666.883	607.987	608.068	607.987	607.987	666.802		394.25	2900.19	2820.23	2819.91	2820.23	2819.91
						1236.01	1123.89		281.2	618.027	666.118	608.107	608.164	608.107	608.107	666.061		394.2	2958.49	2820.08	2819.8	2820.08	2819.8
						1239.25	1131.64		281.15	736.555	665.248	608.098	608.137	608.098	608.098	665.209		394.15	2734.44	2819.86	2819.63	2819.86	2819.63
						1242.49	1137.29		281.1	596.879	664.29	607.976	608.003	607.976	607.976	664.263		394.1	2766.82	2819.94	2819.74	2819.94	2819.74
						1245.73	1144.42		281.05	514.066	663.485	607.986	608.005	607.986	607.986	663.466		394.05	2821.06	2819.98	2819.8	2819.98	2819.8
						1248.96	1151.12		281	590.816	662.779	608.076	608.088	608.076	608.076	662.766		394	2879.29	2819.95	2819.8	2819.95	2819.8
						1252.2	1160.01		280.95	561.465	662.019	608.092	608.101	608.092	608.092	662.01		393.95	2852.67	2819.85	2819.73	2819.85	2819.73
						1255.43	1166.1		280.9	630.772	661.303	608.136	608.142	608.136	608.136	661.297		393.9	2636.01	2819.79	2819.68	2819.79	2819.68
						1258.67	1171.94		280.85	547.119	660.539	608.115	608.119	608.115	608.115	660.535		393.85	2921.03	2820.01	2819.92	2820.01	2819.92
						1261.9	1180.51		280.8	593.858	659.869	608.173	608.175	608.173	608.173	659.867		393.8	2771.02	2819.87	2819.79	2819.87	2819.79
						1265.13	1189.8		280.75	512.165	659.171	608.186	608.188	608.186	608.186	659.169		393.75	2733.25	2819.92	2819.85	2819.92	2819.85
						1268.36	1196.5		280.7	633.613	658.566	608.278	608.279	608.278	608.278	658.565		393.7	2733.21	2820.02	2819.96	2820.02	2819.96
						1271.59	1202.71		280.65	485.594	657.859	608.254	608.254	608.254	608.254	657.858		393.65	2732.92	2820.12	2820.07	2820.12	2820.07
						1274.82	1205.79		280.6	511.405	657.307	608.37	608.371	608.37	608.37	657.306		393.6	2942.81	2820.22	2820.19	2820.22	2820.19
						1278.05	1213.45		280.55	539.996	656.743	608.462	608.463	608.462	608.462	656.743		393.55	2707.34	2820.06	2820.03	2820.06	2820.03
						1281.27	1214.71		280.5	486.475	656.166	608.528	608.528	608.528	608.528	656.166		393.5	2799.16	2820.2	2820.17	2820.2	2820.17
						1284.5	1220.16		280.45	568.667	655.653	608.644	608.644	608.644	608.644	655.653		393.45	2708.14	2820.22	2820.2	2820.22	2820.2
						1287.72	1227.88		280.4	693.037	655.073	608.682	608.682	608.682	608.682	655.073		393.4	2692.14	2820.36	2820.34	2820.36	2820.34
						1290.95	1235.1		280.35	580.672	654.388	608.601	608.601	608.601	608.601	654.388		393.35	2660.24	2820.53	2820.51	2820.53	2820.51
						1294.17	1240.77		280.3	607.123	653.821	608.628	608.628	608.628	608.628	653.821		393.3	2764.2	2820.73	2820.71	2820.73	2820.71
						1297.39	1246.99		280.25	585.054	653.24	608.629	608.629	608.629	608.629	653.24		393.25	2749.4	2820.8	2820.79	2820.8	2820.79
						1300.61	1252.4		280.2	641.917	652.692	608.652	608.652	608.652	608.652	652.692		393.2	2770.71	2820.89	2820.88	2820.89	2820.88
						1303.83	1258.96		280.15	683.353	652.1	608.62	608.62	608.62	608.62	652.1		393.15	2692.47	2820.95	2820.94	2820.95	2820.94
						1307.05	1266.51		280.1	575.17	651.479	608.549	608.549	608.549	608.549	651.479		393.1	2668.83	2821.11	2821.11	2821.11	2821.11
						1310.26	1275.34		280.05	501.661	650.971	608.581	608.581	608.581	608.581	650.971		393.05	2758.88	2821.31	2821.3	2821.31	2821.3
						1313.48	1281.54		280	519.488	650.544	608.683	608.683	608.683	608.683	650.544		393	2832.57	2821.39	2821.38	2821.39	2821.38
						1316.69	1286.87		279.95	571.729	650.109	608.767	608.767	608.767	608.767	650.109		392.95	2725.01	2821.37	2821.37	2821.37	2821.37
						1319.91	1293.36		279.9	577.491	649.635	608.803	608.803	608.803	608.803	649.635		392.9	2720.59	2821.49	2821.49	2821.49	2821.49
						1323.12	1302.29		279.85	536.655	649.164	608.832	608.832	608.832	608.832	649.164		392.85	2816.13	2821.62	2821.62	2821.62	2821.62
						1326.33	1310.31		279.8	504.742	648.741	608.901	608.901	608.901	608.901	648.741		392.8	2695.17	2821.63	2821.63	2821.63	2821.63
						1329.54	1319.36		279.75	359.984	648.358	609	609	609	609	648.358		392.75	2697.74	2821.79	2821.79	2821.79	2821.79
						1332.75	1328.28		279.7	464.906	648.121	609.237	609.237	609.237	609.237	648.121		392.7	2652.33	2821.95	2821.95	2821.95	2821.95
						1335.96	1338.61		279.65	507.743	647.792	609.374	609.374	609.374	609.374	647.792		392.65	2814.06	2822.17	2822.17	2822.17	2822.17
						1339.17	1349.45		279.6	593.217	647.432	609.471	609.471	609.471	609.471	647.432		392.6	2859.44	2822.18	2822.18	2822.18	2822.18
						1342.37	1358		279.55	437.455	646.998	609.486	609.486	609.486	609.486	646.998		392.55	2780.89	2822.13	2822.13	2822.13	2822.13
						1345.58	1367.66		279.5	576.351	646.721	609.65	609.65	609.65	609.65	646.721		392.5	3008.59	2822.18	2822.18	2822.18	2822.18
						1348.78	1376.78		279.45	616.987	646.319	609.681	609.681	609.681	609.681	646.319		392.45	2897.43	2821.94	2821.94	2821.94	2821.94
						1351.99	1382.18		279.4	537.275	645.886	609.674	609.674	609.674	609.674	645.886		392.4	2836.6	2821.85	2821.85	2821.85	2821.85
						1355.19	1386.8		279.35	470.068	645.537	609.743	609.743	609.743	609.743	645.537		392.35	2736.96	2821.83	2821.83	2821.83	2821.83
						1358.39	1391.11		279.3	457.703	645.258	609.876	609.876	609.876	609.876	645.258		392.3	2938.08	2821.94	2821.94	2821.94	2821.94
						1361.59	1396.29		279.25	568.687	644.998	610.021	610.021	610.021	610.021	644.998		392.25	2749.07	2821.79	2821.79	2821.79	2821.79
						1364.79	1400.5		279.2	493.277	644.64	610.06	610.06	610.06	610.06	644.64		392.2	2825.14	2821.88	2821.88	2821.88	2821.88
						1367.99	1404.47		279.15	579.092	644.36	610.171	610.171	610.171	610.171	644.36		392.15	2729.65	2821.88	2821.88	2821.88	2821.88
						1371.18	1405.32		279.1	558.223	644.006	610.201	610.201	610.201	610.201	644.006		392.1	2732.53	2821.99	2821.99	2821.99	2821.99
						1374.38	1401.29		279.05	579.752	643.677	610.25	610.25	610.25	610.25	643.677		392.05	2813.85	2822.11	2822.11	2822.11	2822.11
						1377.57	1400.74		279	623.749	643.335	610.279	610.279	610.279	610.279	643.335		392	2822.12	2822.12	2822.12	2822.12	2822.12
						1380.77	1400.75		278.95	597.419	642.957	610.266	610.266	610.266	610.266	642.957		391.95	2931.43
						1383.96	1401.05		278.9	516.607	642.61	610.278	610.278	610.278	610.278	642.61		391.9	2736.48
						1387.15	1402.51		278.85	465.226	642.345	610.367	610.367	610.367	610.367	642.345		391.85	2747.58
						1390.34	1402.13		278.8	457.663	642.135	610.505	610.505	610.505	610.505	642.135		391.8	2650.69
						1393.53	1400.27		278.75	554.702	641.938	610.651	610.651	610.651	610.651	641.938		391.75	2674.39
						1396.72	1400.04		278.7	610.704	641.655	610.704	610.704	610.704	610.704	641.655		391.7	2912.75
						1399.91	1400.86
						1403.09	1399.3
						1406.28	1395.65
						1409.47	1397.68
						1412.65	1391.86
						1415.83	1390.6
						1419.01	1388.15
						1422.19	1387.04
						1425.37	1389.05
						1428.55	1385.39
						1431.73	1381.24
						1434.9	1370.35
						1438.08	1366.51
						1441.25	1366.91
						1444.43	1363.56
						1447.6	1362.71
						1450.77	1360.82
						1453.94	1355.19
						1457.11	1349.27
						1460.28	1347.84
						1463.44	1346.45
						1466.61	1342.96
						1469.77	1341.74
						1472.94	1342.57
						1476.1	1343.43
						1479.26	1346.01
						1482.42	1348.76
						1485.58	1359.79
						1488.74	1368.64
						1491.9	1368.7
						1495.05	1373.74
						1498.21	1377.83
						1501.36	1389.22
						1504.52	1396.52
						1507.67	1402.75
						1510.82	1414.42
						1513.97	1423.74
						1517.12	1433.17
						1520.27	1445.96
						1523.42	1457.83
						1526.56	1469.47
						1529.71	1483.38
						1532.85	1498.85
						1536	1515.02
						1539.14	1534.35
						1542.28	1551.37
						1545.42	1574.9
						1548.56	1598.97
						1551.7	1621.14
						1554.83	1643.49
						1557.97	1673.06
						1561.1	1692.81
						1564.24	1710.16
						1567.37	1725.89
						1570.5	1746.53
						1573.64	1768.28
						1576.77	1779.88
						1579.9	1788.74
						1583.02	1801.65
						1586.15	1803.78
						1589.28	1802.21
						1592.4	1800.83
						1595.53	1792.75
						1598.65	1778.5
						1601.77	1764.62
						1604.89	1745.85
						1608.01	1726.46
						1611.13	1701.43
						1614.25	1671.89
						1617.37	1641.38
						1620.48	1609.06
						1623.6	1569.64
						1626.71	1529.5
						1629.82	1491.89
						1632.94	1455.98
						1636.05	1414.8
						1639.16	1373.74
						1642.26	1338.18
						1645.38	1308.17
						1648.48	1270.69
						1651.59	1237.07
						1654.69	1206.24
						1657.8	1173.42
						1660.9	1144.75
						1664	1121.07
						1667.1	1093.89
						1670.2	1073.14
						1673.3	1053.37
						1676.4	1036.48
						1679.5	1026.24
						1682.59	1016.28
						1685.69	1002.19
						1688.78	989.724
						1691.88	982.057
						1694.97	976.126
						1698.06	967.981
						1701.15	965.369
						1704.24	959.585
						1707.32	956.086
						1710.41	952.01
						1713.5	943.81
						1716.58	937.534
						1719.67	931.748
						1722.75	928.996
						1725.83	922.634
						1728.91	915.647
						1731.99	912.395
						1735.07	904.103
						1738.15	895.269
						1741.23	888.44
						1744.3	878.552
						1747.38	869.412
						1750.45	866.002
						1753.52	862.411
						1756.6	859.352
						1759.67	855.23
						1762.74	853.67
						1765.81	849.324
						1768.88	848.122
						1771.94	844.526
						1775.01	841.378
						1778.08	842.269
						1781.14	845.041
						1784.2	846.167
						1787.27	844.141
						1790.33	840.507
						1793.39	837.25
						1796.45	834.253
						1799.51	830.924
						1802.56	830.011
						1805.62	827.607
						1808.68	829.14
						1811.73	830.144
						1814.78	828.226
						1817.84	826.465
						1820.89	825.589
						1823.94	824.529
						1826.99	820.549
						1830.04	814.496
						1833.09	812.374
						1836.13	813.092
						1839.18	813.388
						1842.22	815.494
						1845.27	812.167
						1848.31	810.38
						1851.35	811.318
						1854.39	815.072
						1857.43	814.747
						1860.47	817.234
						1863.51	820.185
						1866.55	821.164
						1869.58	824.206
						1872.62	825.071
						1875.65	826.654
						1878.68	828.401
						1881.72	826.522
						1884.75	827.551
						1887.78	826.09
						1890.81	824.767
						1893.84	826.297
						1896.87	826.34
						1899.89	826.434
						1902.92	825.987
						1905.94	827.412
						1908.97	829.704
						1911.99	834.586
						1915.01	836.452
						1918.03	836.454
						1921.05	838.951
						1924.07	839.179
						1927.09	839.139
						1930.1	839.788
						1933.12	838.172
						1936.14	837.214
						1939.15	834.522
						1942.16	833.565
						1945.17	834.351
						1948.19	831.219
						1951.19	828.393
						1954.2	827.1
						1957.21	826.728
						1960.22	829.089
						1963.23	833.118
						1966.23	836.225
						1969.23	837.173
						1972.24	839.82
						1975.24	841.972
						1978.24	842.766
						1981.24	844.002
						1984.25	844.863
						1987.24	842.815
						1990.24	838.996
						1993.24	838.589
						1996.23	839.173
						1999.23	837.235
						2002.22	835.563
						2005.22	834.329
						2008.21	832.938
						2011.2	829.446
						2014.19	825.977
						2017.18	826.301
						2020.17	826.373
						2023.15	828.958
						2026.14	827.165
						2029.13	825.315
						2032.11	826.075
						2035.1	826.614
						2038.08	822.591
						2041.06	823.593
						2044.04	821.744
						2047.02	820.978
						2050	820.973
						2052.98	823.12
						2055.96	823.885
						2058.93	827.899
						2061.9	829.203
						2064.88	832.687
						2067.85	835.012
						2070.83	833.574
						2073.8	833.746
						2076.77	833.944
						2079.74	834.618
						2082.71	836.458
						2085.67	836.629
						2088.64	835.382
						2091.61	833.477
						2094.57	833.089
						2097.53	829.653
						2100.5	833.084
						2103.46	831.237
						2106.42	831.361
						2109.38	830.754
						2112.34	829.769
						2115.3	830.654
						2118.26	833.572
						2121.21	830.685
						2124.17	832.208
						2127.12	834.505
						2130.08	832.126
						2133.03	833.307
						2135.98	835.118
						2138.93	838.221
						2141.88	842.093
						2144.83	848.481
						2147.78	849.856
						2150.73	849.009
						2153.67	855.768
						2156.62	857.2
						2159.56	860.557
						2162.51	862.145
						2165.45	864.609
						2168.39	866.428
						2171.33	866.545
						2174.27	868.404
						2177.21	871.355
						2180.15	868.784
						2183.08	870.417
						2186.02	871.394
						2188.96	868.428
						2191.89	867.967
						2194.82	866.497
						2197.76	865.923
						2200.69	866.84
						2203.62	865.945
						2206.55	864.858
						2209.48	864.899
						2212.4	866.387
						2215.33	862.073
						2218.26	856.9
						2221.18	853.274
						2224.11	852.727
						2227.03	852.834
						2229.95	850.489
						2232.87	846.582
						2235.8	843.668
						2238.71	837.009
						2241.63	832.14
						2244.55	827.931
						2247.47	824.421
						2250.38	821.35
						2253.3	819.986
						2256.21	819.235
						2259.13	817.947
						2262.04	818.633
						2264.95	821.593
						2267.86	820.27
						2270.77	820.267
						2273.68	815.285
						2276.59	811.936
						2279.49	814.672
						2282.4	819.539
						2285.3	820.896
						2288.21	820.328
						2291.11	820.06
						2294.01	821.033
						2296.91	821.796
						2299.82	823.184
						2302.72	827.219
						2305.62	825.668
						2308.51	824.04
						2311.41	822.587
						2314.31	823.78
						2317.2	822.567
						2320.1	821.874
						2322.99	819.213
						2325.88	816.435
						2328.77	818.447
						2331.66	814.948
						2334.55	816.151
						2337.44	817.768
						2340.33	818.736
						2343.22	818.846
						2346.1	820.026
						2348.99	818.671
						2351.87	821.386
						2354.76	818.965
						2357.64	817.887
						2360.52	816.269
						2363.4	814.629
						2366.28	812.66
						2369.16	815.361
						2372.04	816.022
						2374.92	813.67
						2377.79	812.096
						2380.67	814.127
						2383.54	817.299
						2386.42	822.681
						2389.29	820.455
						2392.16	823.971
						2395.03	824.433
						2397.9	824.119
						2400.77	822.341
						2403.64	820.515
						2406.5	816.317
						2409.37	816.096
						2412.24	809.683
						2415.1	809.464
						2417.97	805.651
						2420.83	804.608
						2423.69	803.749
						2426.55	803.476
						2429.41	799.387
						2432.27	800.457
						2435.13	801.806
						2437.99	806.241
						2440.84	807.203
						2443.7	811.048
						2446.56	809.884
						2449.41	814.84
						2452.26	812.592
						2455.12	810.77
						2457.97	815.765
						2460.82	817.548
						2463.67	819.385
						2466.52	819.023
						2469.36	816.909
						2472.21	816.609
						2475.06	816.873
						2477.9	820.028
						2480.75	819.274
						2483.59	813.512
						2486.43	813.42
						2489.28	812.32
						2492.12	811.42
						2494.96	812.216
						2497.8	811.362
						2500.63	810.464
						2503.47	809.195
						2506.31	809.633
						2509.14	808.703
						2511.98	811.512
						2514.81	814.893
						2517.65	815.968
						2520.48	813.035
						2523.31	811.903
						2526.14	813.418
						2528.97	809.914
						2531.8	807.47
						2534.63	804.305
						2537.45	801.376
						2540.28	799.95
						2543.1	799.85
						2545.93	797.535
						2548.75	797.351
						2551.57	797.779
						2554.39	797.622
						2557.22	799.79
						2560.04	804.162
						2562.86	808.691
						2565.68	810.982
						2568.49	814.668
						2571.31	817.025
						2574.12	821.414
						2576.94	820.634
						2579.75	823.992
						2582.57	827.694
						2585.38	827.842
						2588.19	828.838
						2591	831.494
						2593.81	834.692
						2596.62	830.96
						2599.42	824.562
						2602.23	822.53

## Sheet: Fig. 2
Fig. 2b					Fig. 2c				Fig. 2d					Fig. 2e					Fig. 2f					Fig. 2g									Fig. 2i					Fig. 2j
NGDY		GDY				NGDY	GDY		GDY		NGDY			NGDY		GDY																	GDY		NGDY			CC		GDY		NGDY
Wavelength	Absorbance	Wavelength	Absorbance		hn	(ahn)2	(ahn)2		Binding energy	Intensity	Binding energy	Intensity		Binding energy	Intensity	Binding energy	Intensity			Energy	Energy			#Energy	N-s	N-p	#Energy	C-s	C-p	#Energy	TDOS		Potential	1/C2	Potential	1/C2		Time	Photocurrent	Time	Photocurrent	Time	Photocurrent
1600	0.00272	1600	0.000805812		0.775	4.44338e-06	3.90006e-07		21.5	250	21.5	140		5.092	325.8	6.32	132.2		0.60877	-5.82916	0	-21.0411		-5.00581	0	0	-5.00581	0	0	-5.00581	0		0.002	2.98555	0.202	2.80174		0	1.761	0	0.291	0	2.16873
1599	0.00273	1599	0.000812419		0.77548	4.48611e-06	3.96923e-07		21.45	260	21.45	100		4.992	338.8	6.22	132.6		0.59523	-5.82919	0	-21.0271		-4.99581	0	0	-4.99581	0	0	-4.99581	0		0.012	2.99859	0.212	2.83126		0.1	1.764	0.1	0.2455	0.1	2.22458
1598	0.00273	1598	0.000812741		0.77597	4.49374e-06	3.97735e-07		21.4	290	21.4	100		4.892	345	6.12	132		0.58169	-5.82978	0	-21.0121		-4.98581	0	0	-4.98581	0	0	-4.98581	0		0.022	3.01166	0.222	2.85669		0.2	1.738	0.2	0.254	0.2	2.18044
1597	0.00274	1597	0.000818542		0.77646	4.52869e-06	4.03938e-07		21.35	180	21.35	160		4.792	353	6.02	127.4		0.56814	-5.83195	0	-20.9981		-4.97581	0	0	-4.97581	0	0	-4.97581	0		0.032	3.01603	0.232	2.87371		0.3	1.759	0.3	0.4245	0.3	1.93629
1596	0.00274	1596	0.000823537		0.77694	4.51816e-06	4.09396e-07		21.3	260	21.3	140		4.692	329.8	5.92	134.2		0.5546	-5.83499	0	-20.9831		-4.96581	0	0	-4.96581	0	0	-4.96581	0		0.042	3.01821	0.242	2.89505		0.4	1.708	0.4	0.343	0.4	1.89215
1595	0.00272	1595	0.000821603		0.77743	4.46322e-06	4.07987e-07		21.25	250	21.25	200		4.592	327.6	5.82	129		0.54106	-5.83884	0	-20.9691		-4.95581	0	0	-4.95581	0	0	-4.95581	0		0.052	3.02258	0.252	2.92506		0.5	1.736	0.5	0.1895	0.5	2.04801
1594	0.00275	1594	0.000831593		0.77792	4.59263e-06	4.18493e-07		21.2	310	21.2	160		4.492	336.4	5.72	136.4		0.52752	-5.84347	0	-20.9541		-4.94581	0	0	-4.94581	0	0	-4.94581	0		0.062	3.04008	0.262	2.95739		0.6	1.729	0.6	0.216	0.6	2.10386
1593	0.00275	1593	0.000834171		0.77841	4.57388e-06	4.21621e-07		21.15	270	21.15	160		4.392	334.2	5.62	140		0.51398	-5.84884	0	-20.9401		-4.93581	0	0	-4.93581	0	0	-4.93581	0		0.072	3.05763	0.272	2.99859		0.7	1.715	0.7	0.2425	0.7	1.95972
1592	0.00277	1592	0.0008411		0.77889	4.64421e-06	4.29193e-07		21.1	230	21.1	200		4.292	325.2	5.52	144.2		0.50044	-5.85487	0	-20.9251		-4.92681	0	0	-4.92681	0	0	-4.92681	0		0.082	3.07083	0.282	3.04008		0.8	1.745	0.8	0.269	0.8	1.81557
1591	0.00277	1591	0.000847706		0.77938	4.65933e-06	4.36509e-07		21.05	320	21.05	120		4.192	336.8	5.42	148.2		0.48689	-5.86153	0	-20.9111		-4.91681	0	0	-4.91681	0	0	-4.91681	0		0.092	3.07965	0.292	3.07965		0.9	1.717	0.9	0.2415	0.9	1.87143
1590	0.00277	1590	0.000856246		0.77987	4.67758e-06	4.45909e-07		21	330	21	180		4.092	312.4	5.32	144		0.47335	-5.86873	0	-20.8961		-4.90681	0	0	-4.90681	0	0	-4.90681	0		0.102	3.08406	0.302	3.12835		1	1.715	1	0.142	1	1.82728
1589	0.00277	1589	0.000855118		0.78037	4.67106e-06	4.45295e-07		20.95	350	20.95	220		3.992	297.8	5.22	142.8		0.45981	-5.87639	0	-20.8811		-4.89681	0	0	-4.89681	0	0	-4.89681	0		0.112	3.08847	0.312	3.18192		1.1	1.705	1.1	0.1685	1.1	1.88314
1588	0.00278	1588	0.00086108		0.78086	4.71948e-06	4.52095e-07		20.9	220	20.9	140		3.892	291	5.12	149.4		0.44627	-5.88443	0	-20.8671		-4.88681	0	0	-4.88681	0	0	-4.88681	0		0.122	3.09953	0.322	3.23143		1.2	1.746	1.2	0.249	1.2	1.73899
1587	0.00279	1587	0.000865108		0.78135	4.73688e-06	4.5691e-07		20.85	200	20.85	120		3.792	279.6	5.02	154.6		0.43273	-5.89276	0	-20.8521		-4.87681	0	0	-4.87681	0	0	-4.87681	0		0.132	3.11281	0.332	3.28132		1.3	1.712	1.3	0.2395	1.3	1.59485
1586	0.0028	1586	0.000868814		0.78184	4.79203e-06	4.61414e-07		20.8	230	20.8	140		3.692	286.6	4.92	157.2		0.41918	-5.90127	0	-20.8381		-4.86681	0	0	-4.86681	0	0	-4.86681	0		0.142	3.13058	0.342	3.33847		1.4	1.644	1.4	0.14	1.4	1.65071
1585	0.0028	1585	0.000873165		0.78233	4.78234e-06	4.66635e-07		20.75	240	20.75	280		3.592	269.4	4.82	155.6		0.40564	-5.90986	0	-20.8231		-4.85781	0	0	-4.85781	0	0	-4.85781	0		0.152	3.15285	0.352	3.40075		1.5	1.673	1.5	0.2205	1.5	1.70656
1584	0.00281	1584	0.000880416		0.78283	4.83785e-06	4.75016e-07		20.7	200	20.7	120		3.492	263.8	4.72	162.8		0.3921	-5.91843	0	-20.8091		-4.84781	0	0	-4.84781	0	0	-4.84781	0		0.162	3.17073	0.362	3.44959		1.6	1.735	1.6	0.157	1.6	1.66242
1583	0.00281	1583	0.000885249		0.78332	4.85348e-06	4.80854e-07		20.65	270	20.65	200		3.392	262.2	4.62	159.6		0.37856	-5.92687	0	-20.7941		-4.83781	0	0	-4.83781	0	0	-4.83781	0		0.172	3.19314	0.372	3.48469		1.7	1.697	1.7	0.1475	1.7	1.51827
1582	0.00282	1582	0.000897334		0.78382	4.88506e-06	4.94697e-07		20.6	310	20.6	240		3.292	244.6	4.52	151.6		0.36502	-5.93505	0	-20.7801		-4.82781	0	0	-4.82781	0	0	-4.82781	0		0.182	3.22014	0.382	3.52468		1.8	1.667	1.8	0.12001	1.8	1.47413
1581	0.00282	1581	0.000898946		0.78431	4.88699e-06	4.97103e-07		20.55	190	20.55	240		3.192	224.4	4.42	163.8		0.35147	-5.94265	0	-20.7651		-4.81781	0	0	-4.81781	0	0	-4.81781	0		0.192	3.23821	0.392	3.56016		1.9	1.652	1.9	0.11051	1.9	1.52998
1580	0.00284	1580	0.000907485		0.78481	4.96687e-06	5.07234e-07		20.5	130	20.5	120		3.092	227.2	4.32	157.6		0.35147	-5.94265	0	-20.7511		-4.80781	0	0	-4.80781	0	0	-4.80781	0		0.202	3.25633	0.402	3.5982		2	1.662	2	0.08301	2	1.38584
1579	0.00283	1579	0.000908291		0.78531	4.94102e-06	5.08779e-07		20.45	310	20.45	120		2.992	212.8	4.22	177.6		0.3447	-5.93918	0	-20.7361		-4.79781	0	0	-4.79781	0	0	-4.79781	0		0.212	3.27677	0.412	3.63884		2.1	1.713	2.1	0.12751	2.1	1.44169
1578	0.00285	1578	0.000917314		0.7858	5.01284e-06	5.19596e-07		20.4	210	20.4	180		2.892	195.6	4.12	168		0.33793	-5.93565	0	-20.7221		-4.78781	0	0	-4.78781	0	0	-4.78781	0		0.222	3.29499	0.422	3.68211		2.2	1.656	2.2	0.10001	2.2	1.39755
1577	0.00285	1577	0.000918603		0.7863	5.01812e-06	5.21718e-07		20.35	260	20.35	120		2.792	185	4.02	174.8		0.33116	-5.93229	0	-20.7071		-4.77881	0	0	-4.77881	0	0	-4.77881	0		0.232	3.31555	0.432	3.7208		2.3	1.7	2.3	0.14451	2.3	1.25341
1576	0.00286	1576	0.000925532		0.7868	5.05263e-06	5.30291e-07		20.3	280	20.3	180		2.692	176.2	3.92	178.4		0.32439	-5.92912	0	-20.6921		-4.76881	0	0	-4.76881	0	0	-4.76881	0		0.242	3.33618	0.442	3.75481		2.4	1.649	2.4	0.13501	2.4	1.30926
1575	0.00286	1575	0.000931655		0.7873	5.07208e-06	5.38013e-07		20.25	220	20.25	160		2.592	165.6	3.82	174		0.31762	-5.92614	0	-20.6781		-4.75881	0	0	-4.75881	0	0	-4.75881	0		0.252	3.35226				2.5	1.696	2.5	-0.000491515	2.5	1.26512
1574	0.00287	1574	0.000943418		0.7878	5.11668e-06	5.52385e-07		20.2	200	20.2	220		2.492	138.8	3.72	172.4		0.31085	-5.92335	0	-20.6631		-4.74881	0	0	-4.74881	0	0	-4.74881	0		0.262	3.36378				2.6	1.631	2.6	0.06201	2.6	1.22097
1573	0.00285	1573	0.00094374		0.7883	5.06214e-06	5.53465e-07		20.15	260	20.15	260		2.392	138.6	3.62	165.8		0.30408	-5.92077	0	-20.6491		-4.73881	0	0	-4.73881	0	0	-4.73881	0		0.272	3.373				2.7	1.678	2.7	0.03451	2.7	1.17683
1572	0.00287	1572	0.000949379		0.7888	5.13409e-06	5.60813e-07		20.1	240	20.1	340		2.292	119.8	3.52	156.6		0.29731	-5.91839	0	-20.6341		-4.72881	0	0	-4.72881	0	0	-4.72881	0		0.282	3.38455				2.8	1.631	2.8	0.09701	2.8	1.33268
1571	0.00288	1571	0.000955341		0.78931	5.17028e-06	5.68601e-07		20.05	260	20.05	220		2.192	112.6	3.42	172		0.29054	-5.91621	0	-20.6201		-4.71881	0	0	-4.71881	0	0	-4.71881	0		0.292	3.40539				2.9	1.631	2.9	0.14151	2.9	1.18854
1570	0.0029	1570	0.000965009		0.78981	5.25425e-06	5.80907e-07		20	240	20	240		2.092	101.2	3.32	168		0.28376	-5.91425	0	-20.6051		-4.70981	0	0	-4.70981	0	0	-4.70981	0		0.302	3.43095				3	1.64	3	0.02401	3	1.24439
1569	0.00289	1569	0.000970487		0.79031	5.231e-06	5.88271e-07		19.95	390	19.95	300		1.992	91.2	3.22	158.8		0.27699	-5.91249	0	-20.5911		-4.69981	0	0	-4.69981	0	0	-4.69981	0		0.312	3.44959				3.1	1.644	3.1	-0.03949	3.1	1.20025
1568	0.0029	1568	0.000980155		0.79082	5.26767e-06	6.00815e-07		19.9	330	19.9	340		1.892	88.2	3.12	165.8		0.27022	-5.91095	0	-20.5761		-4.68981	0	0	-4.68981	0	0	-4.68981	0		0.322	3.46595				3.2	1.641	3.2	0.05901	3.2	1.05611
1567	0.0029	1567	0.000981444		0.79132	5.27328e-06	6.03166e-07		19.85	250	19.85	240		1.792	77	3.02	152.8		0.26345	-5.90961	0	-20.5621		-4.67981	0	0	-4.67981	0	0	-4.67981	0		0.332	3.48704				3.3	1.648	3.3	0.10351	3.3	1.11196
1566	0.0029	1566	0.000988534		0.79183	5.28336e-06	6.12693e-07		19.8	270	19.8	260		1.692	63.2	2.92	150.8		0.25668	-5.90848	0	-20.5471		-4.66981	0	0	-4.66981	0	0	-4.66981	0		0.342	3.50348				3.4	1.612	3.4	0.04001	3.4	1.26782
1565	0.0029	1565	0.000993207		0.79233	5.29347e-06	6.1929e-07		19.75	330	19.75	340		1.592	55.2	2.82	143.6		0.24991	-5.90756	0	-20.5321		-4.65981	0	0	-4.65981	0	0	-4.65981	0		0.352	3.51054				3.5	1.642	3.5	0.04851	3.5	1.22367
1564	0.00291	1564	0.001		0.79284	5.31143e-06	6.32213e-07		19.7	250	19.7	240		1.492	53	2.72	138		0.24314	-5.90684	0	-20.5181		-4.64981	0	0	-4.64981	0	0	-4.64981	0		0.362	3.52468				3.6	1.613	3.6	0.12901	3.6	1.07953
1563	0.0029	1563	0.00101		0.79335	5.28241e-06	6.38526e-07		19.65	320	19.65	240		1.392	42.6	2.62	135.2		0.23637	-5.90633	0	-20.5031		-4.63981	0	0	-4.63981	0	0	-4.63981	0		0.372	3.54358				3.7	1.617	3.7	-0.06049	3.7	1.03538
1562	0.00291	1562	0.00101		0.79385	5.33515e-06	6.46318e-07		19.6	230	19.6	240		1.292	40.2	2.52	133.2		0.2296	-5.90602	0	-20.4891		-4.63081	0	0	-4.63081	0	0	-4.63081	0		0.382	3.56016				3.8	1.632	3.8	0.00201	3.8	1.19124
1561	0.00291	1561	0.00102		0.79436	5.34199e-06	6.56031e-07		19.55	390	19.55	280		1.192	32.4	2.42	127		0.22283	-5.90592	0	-20.4741		-4.62081	0	0	-4.62081	0	0	-4.62081	0		0.392	3.56965				3.9	1.617	3.9	0.02852	3.9	0.94709
1560	0.00292	1560	0.00103		0.79487	5.37252e-06	6.72956e-07		19.5	340	19.5	220		1.092	29.2	2.32	111.4		0.22283	-5.90592	0	-20.4601		-4.61081	0	0	-4.61081	0	0	-4.61081	0		0.402	3.57916				4	1.619	4	0.00102	4	0.90295
1559	0.00291	1559	0.00104		0.79538	5.34443e-06	6.78456e-07		19.45	390	19.45	160		0.992	19.2	2.22	115.6		0.2111	-5.90476	0	-20.4451		-4.60081	0	0	-4.60081	0	0	-4.60081	0							4.1	1.593	4.1	0.02752	4.1	1.05881
1558	0.00292	1558	0.00104		0.79589	5.41467e-06	6.90791e-07		19.4	330	19.4	200		0.892	18.4	2.12	97.2		0.19937	-5.9015	0	-20.4311		-4.59081	0	0	-4.59081	0	0	-4.59081	0							4.2	1.633	4.2	-0.03598	4.2	0.91466
1557	0.00293	1557	0.00105		0.7964	5.44552e-06	7.01317e-07		19.35	380	19.35	160		0.792	11.2	2.02	97.2		0.18764	-5.89669	0	-20.4161		-4.58081	0	0	-4.58081	0	0	-4.58081	0							4.3	1.611	4.3	0.00852	4.3	0.97052
1556	0.00293	1556	0.00106		0.79692	5.46964e-06	7.09338e-07		19.3	370	19.3	180		0.692	13.2	1.92	86		0.17591	-5.89091	0	-20.4021		-4.57081	0	0	-4.57081	0	0	-4.57081	0							4.4	1.591	4.4	0.03502	4.4	1.02637
1555	0.00292	1555	0.00106		0.79743	5.42533e-06	7.19158e-07		19.25	250	19.25	220		0.592	11	1.82	84		0.16419	-5.88462	0	-20.3871		-4.56181	0	0	-4.56181	0	0	-4.56181	0							4.5	1.623	4.5	-0.04648	4.5	0.88223
1554	0.00295	1554	0.00108		0.79794	5.54229e-06	7.42735e-07		19.2	250	19.2	320		0.492	10	1.72	75.2		0.15246	-5.87812	0	-20.3731		-4.55181	0	0	-4.55181	0	0	-4.55181	0							4.6	1.612	4.6	-0.03798	4.6	0.93808
1553	0.00294	1553	0.00108		0.79845	5.52869e-06	7.47914e-07		19.15	380	19.15	140		0.392	8.2	1.62	66.4		0.14073	-5.87166	0	-20.3581		-4.54181	0	0	-4.54181	0	0	-4.54181	0							4.7	1.588	4.7	-0.01148	4.7	0.79394
1552	0.00294	1552	0.00109		0.79897	5.5151e-06	7.56473e-07		19.1	340	19.1	260		0.292	7.4	1.52	58.6		0.129	-5.86537	0	-20.3431		-4.53181	0	0	-4.53181	0	0	-4.53181	0							4.8	1.601	4.8	-0.05698	4.8	0.7498
1551	0.00294	1551	0.00109		0.79948	5.50726e-06	7.60142e-07		19.05	400	19.05	220		0.192	6.4	1.42	57.6		0.11728	-5.85939	0	-20.3291		-4.52181	0	0	-4.52181	0	0	-4.52181	0							4.9	1.575	4.9	-0.03048	4.9	0.90565
1550	0.00295	1550	0.00111		0.8	5.5744e-06	7.84009e-07		19	440	19	240		0.092	8	1.32	43.6		0.10555	-5.85379	0	-20.3141		-4.51181	0	0	-4.51181	0	0	-4.51181	0							5	1.596	5	-0.05798	5	0.76151
1549	0.00295	1549	0.00111		0.80052	5.55844e-06	7.96261e-07		18.95	390	18.95	180		-0.008	6.4	1.22	35.8		0.09382	-5.84864	0	-20.3001		-4.50181	0	0	-4.50181	0	0	-4.50181	0							5.1	1.596	5.1	-0.03148	5.1	0.91736
1548	0.00296	1548	0.00113		0.80103	5.62718e-06	8.23315e-07		18.9	370	18.9	240		-0.108	4.2	1.12	36		0.08209	-5.844	0	-20.2851		-4.49181	0	0	-4.49181	0	0	-4.49181	0							5.2	1.583	5.2	-0.04098	5.2	0.77322
1547	0.00295	1547	0.00113		0.80155	5.60883e-06	8.21802e-07		18.85	420	18.85	220		-0.208	7	1.02	30.4		0.07037	-5.83991	0	-20.2711		-4.48281	0	0	-4.48281	0	0	-4.48281	0							5.3	1.597	5.3	-0.03248	5.3	0.92907
1546	0.00296	1546	0.00115		0.80207	5.64875e-06	8.43866e-07		18.8	310	18.8	220		-0.308	6.2	0.92	31		0.05864	-5.83639	0	-20.2561		-4.47281	0	0	-4.47281	0	0	-4.47281	0							5.4	1.566	5.4	-0.05998	5.4	0.68493
1545	0.00296	1545	0.00114		0.80259	5.64204e-06	8.44008e-07		18.75	460	18.75	240		-0.408	5.6	0.82	25.4		0.04691	-5.8335	0	-20.2421		-4.46281	0	0	-4.46281	0	0	-4.46281	0							5.5	1.563	5.5	-0.03348	5.5	0.74078
1544	0.00296	1544	0.00116		0.80311	5.66574e-06	8.6304e-07		18.7	370	18.7	200		-0.508	8.4	0.72	26		0.03518	-5.83126	0	-20.2271		-4.45281	0	0	-4.45281	0	0	-4.45281	0							5.6	1.578	5.6	-0.07898	5.6	0.89664
1543	0.00296	1543	0.00116		0.80363	5.66957e-06	8.73331e-07		18.65	450	18.65	260		-0.608	6.4	0.62	20		0.02346	-5.82979	0	-20.2131		-4.44281	0	0	-4.44281	0	0	-4.44281	0							5.7	1.559	5.7	-0.08848	5.7	0.5525
1542	0.00298	1542	0.00117		0.80415	5.72399e-06	8.80533e-07		18.6	490	18.6	320		-0.708	5.8	0.52	16.8		0.01173	-5.82925	0	-20.1981		-4.43281	0	0	-4.43281	0	0	-4.43281	0							5.8	1.549	5.8	-0.07998	5.8	0.60835
1541	0.00297	1541	0.00117		0.80467	5.71019e-06	8.90464e-07		18.55	470	18.55	240		-0.808	6.6	0.42	16.2		0	-5.82916	0	-20.1831		-4.42281	0	0	-4.42281	0	0	-4.42281	0							5.9	1.563	5.9	-0.12547	5.9	0.56421
1540	0.00298	1540	0.00118		0.80519	5.75306e-06	9.07618e-07		18.5	400	18.5	320		-0.908	9.6	0.32	15.2			--	0	-20.1691		-4.41281	0	0	-4.41281	0	0	-4.41281	0							6	1.531	6	-0.08097	6	0.62006
1539	0.00298	1539	0.00119		0.80572	5.75106e-06	9.16239e-07		18.45	470	18.45	320		-1.008	6.2	0.22	11.6		#	Band-Index	0	-20.1541		-4.40381	0	0	-4.40381	0	0	-4.40381	0							6.1	1.567	6.1	-0.01847	6.1	0.67592
1538	0.00298	1538	0.0012		0.80624	5.78229e-06	9.30166e-07		18.4	650	18.4	200		-1.108	8.8	0.12	12.6		0	-5.82799	0	-20.1401		-4.39381	0	0	-4.39381	0	0	-4.39381	0							6.2	1.565	6.2	-0.06397	6.2	0.63177
1537	0.003	1537	0.00121		0.80677	5.83869e-06	9.4953e-07		18.35	560	18.35	200		-1.208	6.4	0.02	9.2		0.01173	-5.82825	0	-20.1251		-4.38381	0	0	-4.38381	0	0	-4.38381	0							6.3	1.543	6.3	-0.07347	6.3	0.58763
1536	0.003	1536	0.00122		0.80729	5.86186e-06	9.64515e-07		18.3	580	18.3	240		-1.308	5	-0.08	11.2		0.02346	-5.82877	0	-20.1111		-4.37381	0	0	-4.37381	0	0	-4.37381	0							6.4	1.52	6.4	-0.13697	6.4	0.64348
1535	0.00299	1535	0.00122		0.80782	5.83955e-06	9.65516e-07		18.25	660	18.25	340		-1.408	4.8	-0.18	9		0.03518	-5.82906	0	-20.0961		-4.36381	0	0	-4.36381	0	0	-4.36381	0							6.5	1.58	6.5	-0.05647	6.5	0.59934
1534	0.00301	1534	0.00123		0.80834	5.90481e-06	9.86339e-07		18.2	900	18.2	200		-1.508	7.6	-0.28	5.6		0.04691	-5.82926	0	-20.0821		-4.35381	0	0	-4.35381	0	0	-4.35381	0							6.6	1.562	6.6	-0.11997	6.6	0.5552
1533	0.00301	1533	0.00124		0.80887	5.92337e-06	9.98537e-07		18.15	830	18.15	300		-1.608	6.4	-0.38	6.4		0.05864	-5.82948	0	-20.0671		-4.34381	0	0	-4.34381	0	0	-4.34381	0							6.7	1.563	6.7	-0.11147	6.7	0.51105
1532	0.00301	1532	0.00124		0.8094	5.93715e-06	1.01004e-06		18.1	2030	18.1	420		-1.708	6.8	-0.48	6.8		0.07037	-5.82971	0	-20.0531		-4.33481	0	0	-4.33481	0	0	-4.33481	0							6.8	1.491	6.8	-0.04897	6.8	0.86691
1531	0.00302	1531	0.00125		0.80993	5.97035e-06	1.02241e-06		18.05	5900	18.05	260		-1.808	4.6	-0.58	8		0.08209	-5.82997	0	-20.0381		-4.32481	0	0	-4.32481	0	0	-4.32481	0							6.9	1.508	6.9	-0.14847	6.9	0.42276
1530	0.00302	1530	0.00126		0.81046	6.00734e-06	1.04473e-06		18	13030	18	380		-1.908	7.2	-0.68	6		0.09382	-5.83025	0	-20.0241		-4.31481	0	0	-4.31481	0	0	-4.31481	0							7	1.572	7	-0.12197	7	0.37862
1529	0.00302	1529	0.00126		0.81099	5.99449e-06	1.04797e-06		17.95	20390	17.95	240		-2.008	6.6	-0.78	5.8		0.10555	-5.83053	0	-20.0091		-4.30481	0	0	-4.30481	0	0	-4.30481	0							7.1	1.537	7.1	-0.16747	7.1	0.53447
1528	0.00304	1528	0.00127		0.81152	6.08917e-06	1.0698e-06		17.9	28310	17.9	500		-2.108	7	-0.88	8		0.11728	-5.83083	0	-19.9941		-4.29481	0	0	-4.29481	0	0	-4.29481	0							7.2	1.544	7.2	-0.06897	7.2	0.49033
1527	0.00304	1527	0.00128		0.81205	6.09592e-06	1.07364e-06		17.85	36580	17.85	520		-2.208	7.2	-0.98	6.2		0.129	-5.83111	0	-19.9801		-4.28481	0	0	-4.28481	0	0	-4.28481	0							7.3	1.514	7.3	-0.04247	7.3	0.44618
1526	0.00306	1526	0.00129		0.81258	6.19034e-06	1.09963e-06		17.8	44140	17.8	700		-2.308	7	-1.08	7.8		0.14073	-5.83139	0	-19.9651		-4.27481	0	0	-4.27481	0	0	-4.27481	0							7.4	1.487	7.4	-0.12397	7.4	0.50204
1525	0.00305	1525	0.0013		0.81311	6.16625e-06	1.11154e-06		17.75	50140	17.75	900		-2.408	5.4	-1.18	6.2		0.15246	-5.83165	0	-19.9511		-4.26481	0	0	-4.26481	0	0	-4.26481	0							7.5	1.543	7.5	-0.15147	7.5	0.4579
1524	0.00309	1524	0.00132		0.81365	6.32016e-06	1.147e-06		17.7	57770	17.7	1240		-2.508	6.8	-1.28	5.4		0.16419	-5.83188	0	-19.9361		-4.25581	0	0	-4.25581	0	0	-4.25581	0							7.6	1.542	7.6	-0.03497	7.6	0.71375
1523	0.00312	1523	0.00133		0.81418	6.46984e-06	1.17937e-06		17.65	64820	17.65	1580		-2.608	5.6	-1.38	7		0.17591	-5.83208	0	-19.9221		-4.24581	0	0	-4.24581	0	0	-4.24581	0							7.7	1.486	7.7	-0.09847	7.7	0.76961
1522	0.00313	1522	0.00133		0.81472	6.5229e-06	1.18006e-06		17.6	70070	17.6	2520		-2.708	7.4	-1.48	7.8		0.18764	-5.83224	1e-05	-19.9071		-4.23581	0	0	-4.23581	0	0	-4.23581	0							7.8	1.496	7.8	-0.08997	7.8	0.52546
1521	0.00311	1521	0.00134		0.81525	6.41073e-06	1.18619e-06		17.55	75000	17.55	3320		-2.808	6.2	-1.58	4.4		0.19937	-5.83235	0.0001	-19.8931		-4.22581	0	0	-4.22581	0	0	-4.22581	0							7.9	1.521	7.9	-0.13546	7.9	0.48132
1520	0.00309	1520	0.00134		0.81579	6.34591e-06	1.18947e-06		17.5	79480	17.5	5700		-2.908	6.2	-1.68	4.4		0.2111	-5.83243	0.00076	-19.8781		-4.21581	0	0	-4.21581	0	0	-4.21581	0							8	1.498	8	-0.07296	8	0.43717
1519	0.00309	1519	0.00134		0.81633	6.34545e-06	1.20514e-06		17.45	81040	17.45	8000		-3.008	5	-1.78	7.2		0.22283	-5.83245	0.00472	-19.8641		-4.20581	0	0	-4.20581	0	0	-4.20581	0							8.1	1.544	8.1	-0.19046	8.1	0.30303
1518	0.0031	1518	0.00135		0.81686	6.40565e-06	1.22269e-06		17.4	84800	17.4	9420		-3.108	4.8	-1.88	7		0.22283	-5.83245	0.02496	-19.8491		-4.19581	0	0	-4.19581	0	0	-4.19581	0							8.2	1.482	8.2	-0.12796	8.2	0.44888
1517	0.0031	1517	0.00136		0.8174	6.40269e-06	1.23921e-06		17.35	88140	17.35	12620		-3.208	4.8	-1.98	5.6		0.2296	-5.83246	0.1116	-19.8341		-4.18681	0	0	-4.18681	0	0	-4.18681	0							8.3	1.513	8.3	-0.11946	8.3	0.37474
1516	0.00311	1516	0.00137		0.81794	6.46966e-06	1.25528e-06		17.3	93620	17.3	15900		-3.308	6	-2.08	5.6		0.23637	-5.8325	0.4222	-19.8201		-4.17681	0	0	-4.17681	0	0	-4.17681	0							8.4	1.496	8.4	-0.16496	8.4	0.2306
1515	0.00314	1515	0.00137		0.81848	6.5846e-06	1.26523e-06		17.25	99210	17.25	19180							0.24314	-5.83255	1.352	-19.8051		-4.16681	0	0	-4.16681	0	0	-4.16681	0							8.5	1.477	8.5	-0.03046	8.5	0.27645
1514	0.00314	1514	0.00138		0.81902	6.61265e-06	1.28479e-06		17.2	99800	17.2	21460							0.24991	-5.83263	3.664	-19.7911		-4.15681	0	0	-4.15681	0	0	-4.15681	0							8.6	1.459	8.6	-0.03996	8.6	0.48231
1513	0.00313	1513	0.00139		0.81956	6.56465e-06	1.29789e-06		17.15	102580	17.15	24740							0.25668	-5.83272	8.405	-19.7761		-4.14681	0	0	-4.14681	0	0	-4.14681	0							8.7	1.504	8.7	-0.13946	8.7	0.34816
1512	0.00313	1512	0.0014		0.82011	6.6043e-06	1.32656e-06		17.1	106630	17.1	27600							0.26345	-5.83282	16.32	-19.7621		-4.13681	0	0	-4.13681	0	0	-4.13681	0							8.8	1.487	8.8	-0.13096	8.8	0.45402
1511	0.00315	1511	0.00142		0.82065	6.66748e-06	1.35528e-06		17.05	110850	17.05	30040							0.27022	-5.83294	26.82	-19.7471		-4.12681	0	0	-4.12681	0	0	-4.12681	0							8.9	1.517	8.9	-0.15846	8.9	0.39987
1510	0.00317	1510	0.00142		0.82119	6.76241e-06	1.36758e-06		17	114120	17	31320							0.27699	-5.83306	37.32	-19.7331		-4.11681	0	0	-4.11681	0	0	-4.11681	0							9	1.456	9	-0.16796	9	0.26573
1509	0.00317	1509	0.00143		0.82174	6.78449e-06	1.38244e-06		16.95	117190	16.95	33660							0.28376	-5.83318	43.94	-19.7181		-4.10781	0	0	-4.10781	0	0	-4.10781	0							9.1	1.506	9.1	-0.05146	9.1	0.30158
1508	0.00318	1508	0.00144		0.82228	6.83559e-06	1.40649e-06		16.9	121740	16.9	35960							0.29054	-5.83331	43.81	-19.7041		-4.09781	0	0	-4.09781	0	0	-4.09781	0							9.2	1.455	9.2	-0.11496	9.2	0.51744
1507	0.00318	1507	0.00145		0.82283	6.8328e-06	1.41687e-06		16.85	124550	16.85	39000							0.29731	-5.83342	36.97	-19.6891		-4.08781	0	0	-4.08781	0	0	-4.08781	0							9.3	1.477	9.3	-0.10646	9.3	0.4533
1506	0.0032	1506	0.00146		0.82337	6.93857e-06	1.44543e-06		16.8	128680	16.8	42560							0.30408	-5.83353	26.41	-19.6751		-4.07781	0	0	-4.07781	0	0	-4.07781	0							9.4	1.431	9.4	-0.11596	9.4	0.33915
1505	0.0032	1505	0.00146		0.82392	6.93449e-06	1.4432e-06		16.75	133460	16.75	44880							0.31085	-5.83363	15.97	-19.6601		-4.06781	0	0	-4.06781	0	0	-4.06781	0							9.5	1.472	9.5	-0.08946	9.5	0.54501
1504	0.0032	1504	0.00147		0.82447	6.9717e-06	1.46917e-06		16.7	138190	16.7	48420							0.31762	-5.83371	8.171	-19.6451		-4.05781	0	0	-4.05781	0	0	-4.05781	0							9.6	1.446	9.6	-0.11696	9.6	0.47086
1503	0.00321	1503	0.00149		0.82502	6.99435e-06	1.50518e-06		16.65	140990	16.65	49880							0.32439	-5.83378	3.54	-19.6311		-4.04781	0	0	-4.04781	0	0	-4.04781	0							9.7	1.447	9.7	-0.18046	9.7	0.38672
1502	0.0032	1502	0.00151		0.82557	7.00099e-06	1.54763e-06		16.6	143760	16.6	50960							0.33116	-5.83382	1.298	-19.6161		-4.03881	0	0	-4.03881	0	0	-4.03881	0							9.8	1.479	9.8	-0.09996	9.8	0.31257
1501	0.0032	1501	0.00151		0.82612	6.9996e-06	1.55599e-06		16.55	146170	16.55	52280							0.33793	-5.83385	0.4028	-19.6021		-4.02881	0	0	-4.02881	0	0	-4.02881	0							9.9	1.435	9.9	-0.18145	9.9	0.41843
1500	0.00321	1500	0.00152		0.82667	7.03578e-06	1.56973e-06		16.5	146680	16.5	52700							0.3447	-5.83386	0.1058	-19.5871		-4.01881	0	0	-4.01881	0	0	-4.01881	0							10	1.472	10	-0.08295	10	0.46429
1499	0.00324	1499	0.00153		0.82722	7.18038e-06	1.59868e-06		16.45	146040	16.45	53420							0.35147	-5.83384	0.02352	-19.5731		-4.00881	0	0	-4.00881	0	0	-4.00881	0							10.1	1.477	10.1	-0.18245	10.1	0.35014
1498	0.00324	1498	0.00154		0.82777	7.20631e-06	1.62588e-06		16.4	144930	16.4	54300							0.35147	-5.83384	0.00442	-19.5581		-3.99881	0	0	-3.99881	0	0	-3.99881	0							10.2	1.456	10.2	-0.10195	10.2	0.436
1497	0.00323	1497	0.00155		0.82832	7.16421e-06	1.64205e-06		16.35	144710	16.35	55860							0.36502	-5.83387	0.0007	-19.5441		-3.98881	0	0	-3.98881	0	0	-3.98881	0							10.3	1.455	10.3	-0.07545	10.3	0.38185
1496	0.00324	1496	0.00156		0.82888	7.20239e-06	1.66348e-06		16.3	143800	16.3	54520							0.37856	-5.83381	9e-05	-19.5291		-3.97881	0	0	-3.97881	0	0	-3.97881	0							10.4	1.391	10.4	-0.12095	10.4	0.29771
1495	0.00324	1495	0.00157		0.82943	7.24346e-06	1.69342e-06		16.25	141910	16.25	54120							0.3921	-5.83367	1e-05	-19.5151		-3.96881	0	0	-3.96881	0	0	-3.96881	0							10.5	1.443	10.5	-0.07645	10.5	0.34356
1494	0.00325	1494	0.00158		0.82999	7.28059e-06	1.72367e-06		16.2	141250	16.2	54220							0.40564	-5.83345	0	-19.5001		-3.95981	0	0	-3.95981	0	0	-3.95981	0							10.6	1.459	10.6	-0.17595	10.6	0.49942
1493	0.00325	1493	0.00159		0.83054	7.26563e-06	1.74396e-06		16.15	137920	16.15	56280							0.41918	-5.83317	0	-19.4851		-3.94981	0	0	-3.94981	0	0	-3.94981	0							10.7	1.419	10.7	-0.04145	10.7	0.25527
1492	0.00326	1492	0.00161		0.8311	7.33594e-06	1.79476e-06		16.1	138320	16.1	55820							0.43273	-5.83284	0	-19.4711		-3.93981	0	0	-3.93981	0	0	-3.93981	0							10.8	1.425	10.8	-0.12295	10.8	0.33113
1491	0.00325	1491	0.00161		0.83166	7.32232e-06	1.80364e-06		16.05	136060	16.05	54020							0.44627	-5.83247	0	-19.4561		-3.92981	0	0	-3.92981	0	0	-3.92981	0							10.9	1.436	10.9	-0.11445	10.9	0.30699
1490	0.00326	1490	0.00164		0.83221	7.36811e-06	1.85542e-06		16	135210	16	53980							0.45981	-5.83208	0	-19.4421		-3.91981	0	0	-3.91981	0	0	-3.91981	0							11	1.431	11	-0.03395	11	0.27284
1489	0.00326	1489	0.00165		0.83277	7.36138e-06	1.8836e-06		15.95	134570	15.95	55860							0.47335	-5.83168	0	-19.4271		-3.90981	0	0	-3.90981	0	0	-3.90981	0							11.1	1.446	11.1	-0.18745	11.1	0.3187
1488	0.00327	1488	0.00166		0.83333	7.44077e-06	1.91613e-06		15.9	132200	15.9	57000							0.48689	-5.83127	0	-19.4131		-3.89981	0	0	-3.89981	0	0	-3.89981	0							11.2	1.434	11.2	-0.08895	11.2	0.30455
1487	0.00326	1487	0.00167		0.83389	7.37009e-06	1.93774e-06		15.85	130310	15.85	56180							0.50044	-5.83088	0	-19.3981		-3.89081	0	0	-3.89081	0	0	-3.89081	0							11.3	1.408	11.3	-0.13445	11.3	0.29041
1486	0.00326	1486	0.00168		0.83445	7.41479e-06	1.96854e-06		15.8	128950	15.8	57940							0.51398	-5.83051	0	-19.3841		-3.88081	0	0	-3.88081	0	0	-3.88081	0							11.4	1.425	11.4	-0.08995	11.4	0.34626
1485	0.00327	1485	0.00169		0.83502	7.43594e-06	1.99317e-06		15.75	126720	15.75	57480							0.52752	-5.83018	0	-19.3691		-3.87081	0	0	-3.87081	0	0	-3.87081	0							11.5	1.386	11.5	-0.13545	11.5	0.37212
1484	0.00326	1484	0.0017		0.83558	7.43758e-06	2.02794e-06		15.7	125180	15.7	57160							0.54106	-5.82988	0	-19.3551		-3.86081	0	0	-3.86081	0	0	-3.86081	0							11.6	1.421	11.6	-0.10895	11.6	0.25797
1483	0.00327	1483	0.00172		0.83614	7.46301e-06	2.05919e-06		15.65	123690	15.65	57160							0.5546	-5.82962	0	-19.3401		-3.85081	0	0	-3.85081	0	0	-3.85081	0							11.7	1.402	11.7	-0.08245	11.7	0.43383
1482	0.00328	1482	0.00173		0.83671	7.54334e-06	2.0997e-06		15.6	122290	15.6	55960							0.56814	-5.82941	0	-19.3261		-3.84081	0	0	-3.84081	0	0	-3.84081	0							11.8	1.407	11.8	-0.05595	11.8	0.53969
1481	0.00328	1481	0.00174		0.83727	7.5634e-06	2.12057e-06		15.55	120730	15.55	55360							0.58169	-5.82925	0	-19.3111		-3.83081	0	0	-3.83081	0	0	-3.83081	0							11.9	1.404	11.9	-0.02945	11.9	0.33554
1480	0.00328	1480	0.00175		0.83784	7.5595e-06	2.14829e-06		15.5	121950	15.5	54020							0.59523	-5.82842	0	-19.2961		-3.82081	0	0	-3.82081	0	0	-3.82081	0							12	1.406	12	-0.05694	12	0.3114
1479	0.00328	1479	0.00176		0.8384	7.56266e-06	2.18781e-06		15.45	119650	15.45	53360							0.60877	-5.82799	0	-19.2821		-3.81181	0	0	-3.81181	0	0	-3.81181	0							12.1	1.431	12.1	-0.04844	12.1	0.27725
1478	0.00329	1478	0.00178		0.83897	7.61115e-06	2.23057e-06		15.4	115970	15.4	53940								--	0	-19.2671		-3.80181	0	0	-3.80181	0	0	-3.80181	0							12.2	1.388	12.2	-0.09394	12.2	0.30311
1477	0.00329	1477	0.0018		0.83954	7.61436e-06	2.27258e-06		15.35	114910	15.35	53680							#	Band-Index	0	-19.2531		-3.79181	0	0	-3.79181	0	0	-3.79181	0							12.3	1.397	12.3	-0.03144	12.3	0.27896
1476	0.00331	1476	0.00182		0.84011	7.71737e-06	2.32823e-06		15.3	112790	15.3	53840							0.60877	-5.5849	0	-19.2381		-3.78181	0	0	-3.78181	0	0	-3.78181	0							12.4	1.406	12.4	-0.00494	12.4	0.29482
1475	0.00331	1475	0.00183		0.84068	7.76512e-06	2.3696e-06		15.25	111880	15.25	54040							0.59523	-5.58484	0	-19.2241		-3.77181	0	0	-3.77181	0	0	-3.77181	0							12.5	1.395	12.5	-0.12244	12.5	0.29067
1474	0.00331	1474	0.00185		0.84125	7.75842e-06	2.41519e-06		15.2	110150	15.2	54380							0.58169	-5.58467	0	-19.2091		-3.76181	0	0	-3.76181	0	0	-3.76181	0							12.6	1.387	12.6	-0.13194	12.6	0.46653
1473	0.00329	1473	0.00185		0.84182	7.66862e-06	2.42733e-06		15.15	107570	15.15	54320							0.56814	-5.58438	0	-19.1951		-3.75181	0	0	-3.75181	0	0	-3.75181	0							12.7	1.377	12.7	0.02056	12.7	0.32239
1472	0.0033	1472	0.00186		0.84239	7.72776e-06	2.4612e-06		15.1	107800	15.1	53080							0.5546	-5.58399	0	-19.1801		-3.74181	0	0	-3.74181	0	0	-3.74181	0							12.8	1.402	12.8	-0.06094	12.8	0.30824
1471	0.00331	1471	0.00188		0.84296	7.7728e-06	2.51254e-06		15.05	106270	15.05	54220							0.54106	-5.58349	0	-19.1661		-3.73281	0	0	-3.73281	0	0	-3.73281	0							12.9	1.347	12.9	-0.03444	12.9	0.4041
1470	0.00331	1470	0.00189		0.84354	7.8137e-06	2.55101e-06		15	105970	15	53480							0.52752	-5.58289	0	-19.1511		-3.72281	0	0	-3.72281	0	0	-3.72281	0							13	1.388	13	-0.09794	13	0.28995
1469	0.00331	1469	0.0019		0.84411	7.80699e-06	2.58239e-06												0.51398	-5.5822	0	-19.1361		-3.71281	0	0	-3.71281	0	0	-3.71281	0							13.1	1.376	13.1	-0.08944	13.1	0.28581
1468	0.00332	1468	0.00192		0.84469	7.85821e-06	2.61884e-06												0.50044	-5.58143	0	-19.1221		-3.70281	0	0	-3.70281	0	0	-3.70281	0							13.2	1.372	13.2	-0.09894	13.2	0.25166
1467	0.00333	1467	0.00193		0.84526	7.90384e-06	2.66982e-06												0.48689	-5.58058	0	-19.1071		-3.69281	0	0	-3.69281	0	0	-3.69281	0							13.3	1.376	13.3	-0.01844	13.3	0.23752
1466	0.00333	1466	0.00195		0.84584	7.95405e-06	2.71418e-06												0.47335	-5.57967	0	-19.0931		-3.68281	0	0	-3.68281	0	0	-3.68281	0							13.4	1.383	13.4	-0.08194	13.4	0.39337
1465	0.00333	1465	0.00196		0.84642	7.96345e-06	2.73906e-06												0.45981	-5.5787	0	-19.0781		-3.67281	0	0	-3.67281	0	0	-3.67281	0							13.5	1.378	13.5	-0.05544	13.5	0.35923
1464	0.00335	1464	0.00197		0.84699	8.0316e-06	2.78546e-06												0.44627	-5.57769	0	-19.0641		-3.66381	0	0	-3.66381	0	0	-3.66381	0							13.6	1.327	13.6	0.00706	13.6	0.28509
1463	0.00335	1463	0.00199		0.84757	8.07798e-06	2.83691e-06												0.43273	-5.57664	0	-19.0491		-3.65381	0	0	-3.65381	0	0	-3.65381	0							13.7	1.365	13.7	-0.02044	13.7	0.23094
1462	0.00337	1462	0.002		0.84815	8.1661e-06	2.87314e-06												0.41918	-5.57559	0	-19.0351		-3.64381	0	0	-3.64381	0	0	-3.64381	0							13.8	1.323	13.8	-0.02994	13.8	0.2068
1461	0.00338	1461	0.00202		0.84873	8.25033e-06	2.92646e-06												0.40564	-5.57453	0	-19.0201		-3.63381	0	0	-3.63381	0	0	-3.63381	0							13.9	1.377	13.9	-0.09344	13.9	0.43265
1460	0.00341	1460	0.00203		0.84932	8.3682e-06	2.97326e-06												0.3921	-5.57348	0	-19.0061		-3.62381	0	0	-3.62381	0	0	-3.62381	0							14	1.438	14	-0.06693	14	0.27851
1459	0.0034	1459	0.00203		0.8499	8.32849e-06	2.98727e-06												0.37856	-5.57248	0	-18.9911		-3.61381	0	0	-3.61381	0	0	-3.61381	0							14.1	1.332	14.1	-0.05843	14.1	0.13436
1458	0.00341	1458	0.00205		0.85048	8.4093e-06	3.03514e-06												0.36502	-5.57159	0	-18.9771		-3.60381	0	0	-3.60381	0	0	-3.60381	0							14.2	1.321	14.2	-0.03193	14.2	0.30022
1457	0.00342	1457	0.00206		0.85106	8.47239e-06	3.07527e-06												0.35147	-5.57111	0	-18.9621		-3.59381	0	0	-3.59381	0	0	-3.59381	0							14.3	1.309	14.3	0.01257	14.3	0.27607
1456	0.00343	1456	0.00207		0.85165	8.54953e-06	3.10798e-06												0.35147	-5.57111	0	-18.9471		-3.58481	0	0	-3.58481	0	0	-3.58481	0							14.4	1.317	14.4	-0.03293	14.4	0.40193
1455	0.00345	1455	0.00209		0.85223	8.66245e-06	3.15845e-06												0.3447	-5.57124	0	-18.9331		-3.57481	0	0	-3.57481	0	0	-3.57481	0							14.5	1.339	14.5	-0.06043	14.5	0.32779
1454	0.00347	1454	0.0021		0.85282	8.75151e-06	3.21975e-06												0.33793	-5.57154	0	-18.9181		-3.56481	0	0	-3.56481	0	0	-3.56481	0							14.6	1.318	14.6	-0.03393	14.6	0.57364
1453	0.00346	1453	0.00211		0.85341	8.74344e-06	3.23209e-06												0.33116	-5.57189	0	-18.9041		-3.55481	0	0	-3.55481	0	0	-3.55481	0							14.7	1.328	14.7	0.01057	14.7	0.4095
1452	0.00348	1452	0.00212		0.85399	8.83465e-06	3.29073e-06												0.32439	-5.57226	0	-18.8891		-3.54481	0	0	-3.54481	0	0	-3.54481	0							14.8	1.314	14.8	-0.01693	14.8	0.76535
1451	0.00348	1451	0.00214		0.85458	8.86865e-06	3.34092e-06												0.31762	-5.57262	0	-18.8751		-3.53481	0	0	-3.53481	0	0	-3.53481	0							14.9	1.31	14.9	0.09957	14.9	0.53121
1450	0.00349	1450	0.00215		0.85517	8.91685e-06	3.3875e-06												0.31085	-5.57297	0	-18.8601		-3.52481	0	0	-3.52481	0	0	-3.52481	0							15	1.342	15	-0.01793	15	0.46706
1449	0.0035	1449	0.00217		0.85576	8.97467e-06	3.44162e-06												0.30408	-5.5733	0	-18.8461		-3.51581	0	0	-3.51581	0	0	-3.51581	0							15.1	1.308	15.1	0.00857	15.1	0.71292
1448	0.00353	1448	0.00219		0.85635	9.11813e-06	3.51537e-06												0.29731	-5.57361	0	-18.8311		-3.50581	0	0	-3.50581	0	0	-3.50581	0							15.2	1.31	15.2	0.05307	15.2	0.79878
1447	0.00354	1447	0.0022		0.85695	9.18e-06	3.56806e-06												0.29054	-5.5739	0	-18.8171		-3.49581	0	0	-3.49581	0	0	-3.49581	0							15.3	1.322	15.3	0.04357	15.3	0.67463
1446	0.00354	1446	0.00222		0.85754	9.21822e-06	3.63385e-06												0.28376	-5.57416	0	-18.8021		-3.48581	0	0	-3.48581	0	0	-3.48581	0							15.4	1.323	15.4	0.01607	15.4	0.60049
1445	0.00354	1445	0.00224		0.85813	9.24537e-06	3.71045e-06												0.27699	-5.5744	0	-18.7871		-3.47581	0	0	-3.47581	0	0	-3.47581	0							15.5	1.331	15.5	-0.04743	15.5	0.80634
1444	0.00355	1444	0.00226		0.85873	9.30628e-06	3.76268e-06												0.27022	-5.57461	0	-18.7731		-3.46581	0	0	-3.46581	0	0	-3.46581	0							15.6	1.296	15.6	0.10507	15.6	0.8422
1443	0.00357	1443	0.00228		0.85932	9.41913e-06	3.82238e-06												0.26345	-5.5748	0	-18.7581		-3.45581	0	0	-3.45581	0	0	-3.45581	0							15.7	1.288	15.7	0.04157	15.7	0.94805
1442	0.00358	1442	0.0023		0.85992	9.45649e-06	3.89904e-06												0.25668	-5.57496	0	-18.7441		-3.44581	0	0	-3.44581	0	0	-3.44581	0							15.8	1.296	15.8	0.05007	15.8	0.92391
1441	0.00359	1441	0.00232		0.86051	9.51999e-06	3.96993e-06												0.24991	-5.57509	0	-18.7291		-3.43681	0	0	-3.43681	0	0	-3.43681	0							15.9	1.321	15.9	0.04057	15.9	0.85976
1440	0.00361	1440	0.00233		0.86111	9.66567e-06	4.03822e-06												0.24314	-5.57519	0	-18.7151		-3.42681	0	0	-3.42681	0	0	-3.42681	0							16	1.281	16	0.04908	16	0.71562
1439	0.00361	1439	0.00235		0.86171	9.69883e-06	4.11506e-06												0.23637	-5.57526	0	-18.7001		-3.41681	0	0	-3.41681	0	0	-3.41681	0							16.1	1.321	16.1	0.05758	16.1	0.42148
1438	0.00362	1438	0.00238		0.86231	9.76015e-06	4.22352e-06												0.2296	-5.57531	0	-18.6861		-3.40681	0	0	-3.40681	0	0	-3.40681	0							16.2	1.272	16.2	0.10208	16.2	0.47733
1437	0.00361	1437	0.0024		0.86291	9.70771e-06	4.28506e-06												0.22283	-5.57532	0	-18.6711		-3.39681	0	0	-3.39681	0	0	-3.39681	0							16.3	1.274	16.3	0.05658	16.3	0.50319
1436	0.00362	1436	0.00241		0.86351	9.75261e-06	4.3419e-06												0.22283	-5.57532	0	-18.6571		-3.38681	0	0	-3.38681	0	0	-3.38681	0							16.4	1.282	16.4	0.01108	16.4	0.42904
1435	0.00363	1435	0.00243		0.86411	9.84415e-06	4.40505e-06												0.2111	-5.57545	0	-18.6421		-3.37681	0	0	-3.37681	0	0	-3.37681	0							16.5	1.321	16.5	0.01958	16.5	0.5449
1434	0.00364	1434	0.00246		0.86471	9.90286e-06	4.5148e-06												0.19937	-5.57582	0	-18.6281		-3.36781	0	0	-3.36781	0	0	-3.36781	0							16.6	1.25	16.6	0.02808	16.6	0.47075
1433	0.00365	1433	0.00248		0.86532	9.9702e-06	4.60929e-06												0.18764	-5.57637	0	-18.6131		-3.35781	0	0	-3.35781	0	0	-3.35781	0							16.7	1.217	16.7	0.10858	16.7	0.37661
1432	0.00366	1432	0.0025		0.86592	1.00597e-05	4.69823e-06												0.17591	-5.57704	0	-18.5981		-3.34781	0	0	-3.34781	0	0	-3.34781	0							16.8	1.288	16.8	0.04508	16.8	0.43246
1431	0.00365	1431	0.00252		0.86653	1.00267e-05	4.77715e-06												0.16419	-5.57779	0	-18.5841		-3.33781	0	0	-3.33781	0	0	-3.33781	0							16.9	1.289	16.9	0.07158	16.9	0.11832
1430	0.00367	1430	0.00254		0.86713	1.01031e-05	4.839e-06												0.15246	-5.57858	0	-18.5691		-3.32781	0	0	-3.32781	0	0	-3.32781	0							17	1.244	17	0.00808	17	0.71418
1429	0.00369	1429	0.00256		0.86774	1.02479e-05	4.92365e-06												0.14073	-5.57937	0	-18.5551		-3.31781	0	0	-3.31781	0	0	-3.31781	0							17.1	1.234	17.1	0.03458	17.1	0.44003
1428	0.00368	1428	0.00257		0.86835	1.02367e-05	4.99851e-06												0.129	-5.58015	0	-18.5401		-3.30781	0	0	-3.30781	0	0	-3.30781	0							17.2	1.274	17.2	0.06108	17.2	0.45589
1427	0.00368	1427	0.00259		0.86896	1.02425e-05	5.06458e-06												0.11728	-5.5809	0	-18.5261		-3.29781	0	0	-3.29781	0	0	-3.29781	0							17.3	1.268	17.3	0.05158	17.3	0.51174
1426	0.0037	1426	0.00261		0.86957	1.0327e-05	5.15469e-06												0.10555	-5.58161	0	-18.5111		-3.28881	0	0	-3.28881	0	0	-3.28881	0							17.4	1.214	17.4	0.04208	17.4	0.3376
1425	0.00369	1425	0.00262		0.87018	1.03226e-05	5.21751e-06												0.09382	-5.58226	0	-18.4971		-3.27881	0	0	-3.27881	0	0	-3.27881	0							17.5	1.279	17.5	0.10458	17.5	0.46345
1424	0.0037	1424	0.00264		0.87079	1.03921e-05	5.29693e-06												0.08209	-5.58286	0	-18.4821		-3.26881	0	0	-3.26881	0	0	-3.26881	0							17.6	1.226	17.6	0.09508	17.6	0.31931
1423	0.00372	1423	0.00267		0.8714	1.04931e-05	5.39465e-06												0.07037	-5.58338	0	-18.4681		-3.25881	0	0	-3.25881	0	0	-3.25881	0							17.7	1.231	17.7	0.03158	17.7	0.44516
1422	0.00373	1422	0.00269		0.87201	1.05512e-05	5.51187e-06												0.05864	-5.58384	0	-18.4531		-3.24881	0	0	-3.24881	0	0	-3.24881	0							17.8	1.274	17.8	0.11208	17.8	0.61102
1421	0.00373	1421	0.00271		0.87262	1.05817e-05	5.60586e-06												0.04691	-5.58421	0	-18.4381		-3.23881	0	0	-3.23881	0	0	-3.23881	0							17.9	1.199	17.9	0.15658	17.9	0.69688
1420	0.00373	1420	0.00273		0.87324	1.06193e-05	5.69338e-06												0.03518	-5.58451	0	-18.4241		-3.22881	0	0	-3.22881	0	0	-3.22881	0							18	1.229	18	0.03909	18	0.61273
1419	0.00373	1419	0.00275		0.87385	1.0636e-05	5.77087e-06												0.02346	-5.58473	0	-18.4091		-3.21981	0	0	-3.21981	0	0	-3.21981	0							18.1	1.207	18.1	0.06559	18.1	0.73859
1418	0.00374	1418	0.00277		0.87447	1.06895e-05	5.86401e-06												0.01173	-5.58486	0	-18.3951		-3.20981	0.0441	0.0441	-3.20981	0.04015	6.95093	-3.20981	14.41							18.2	1.232	18.2	0.05609	18.2	0.53444
1417	0.00374	1417	0.00278		0.87509	1.07239e-05	5.93533e-06												0	-5.5849	0	-18.3801		-3.19981	0.0952	0.0952	-3.19981	0.0834	16.4366	-3.19981	34.05							18.3	1.237	18.3	0.08259	18.3	0.7703
1416	0.00375	1416	0.00281		0.87571	1.07848e-05	6.03904e-06													--	0	-18.3661		-3.18981	0.11485	0.11485	-3.18981	0.09785	20.9616	-3.18981	43.41							18.4	1.205	18.4	0.19909	18.4	0.65615
1415	0.00376	1415	0.00283		0.87633	1.08708e-05	6.1452e-06												#	Band-Index	0	-18.3511		-3.17981	0.20176	0.20176	-3.17981	0.16262	42.157	-3.17981	87.23							18.5	1.204	18.5	0.18959	18.5	0.68201
1414	0.00378	1414	0.00285		0.87694	1.09626e-05	6.24113e-06												0	-5.5552	0	-18.3371		-3.16981	0.06689	0.06689	-3.16981	0.05408	14.7431	-3.16981	30.5							18.6	1.23	18.6	0.03609	18.6	0.64786
1413	0.00378	1413	0.00287		0.87757	1.10298e-05	6.33865e-06												0.01173	-5.55524	0	-18.3221		-3.15981	0	0	-3.15981	0	0	-3.15981	0							18.7	1.189	18.7	0.09859	18.7	0.66372
1412	0.0038	1412	0.00289		0.87819	1.11458e-05	6.45144e-06												0.02346	-5.55538	0	-18.3081		-3.14981	0	0	-3.14981	0	0	-3.14981	0							18.8	1.2	18.8	0.14309	18.8	0.48958
1411	0.00381	1411	0.00291		0.87881	1.12031e-05	6.52265e-06												0.03518	-5.55562	0	-18.2931		-3.14081	0.06799	0.06799	-3.14081	0.05844	28.7229	-3.14081	59.38							18.9	1.187	18.9	0.11559	18.9	0.47543
1410	0.00382	1410	0.00293		0.87943	1.12949e-05	6.64392e-06												0.04691	-5.55594	0	-18.2791		-3.13081	0.04462	0.04462	-3.13081	0.03766	23.7144	-3.13081	49.01							19	1.24	19	0.25009	19	0.38129
1409	0.00384	1409	0.00296		0.88006	1.13964e-05	6.78125e-06												0.05864	-5.55634	0	-18.2641		-3.12081	0.02271	0.02271	-3.12081	0.0186	17.4334	-3.12081	36.01							19.1	1.226	19.1	0.15059	19.1	0.43714
1408	0.00385	1408	0.00298		0.88068	1.15131e-05	6.89259e-06												0.07037	-5.55683	0	-18.2491		-3.11081	0.01122	0.01122	-3.11081	0.00861	23.2785	-3.11081	48.07							19.2	1.162	19.2	0.23109	19.2	0.443
1407	0.00387	1407	0.003		0.88131	1.16084e-05	6.99898e-06												0.08209	-5.5574	0	-18.2351		-3.10081	2e-05	2e-05	-3.10081	1e-05	0.06021	-3.10081	0.1243							19.3	1.164	19.3	0.25759	19.3	0.45885
1406	0.00389	1406	0.00303		0.88193	1.17821e-05	7.142e-06												0.09382	-5.55803	0	-18.2201		-3.09081	0	0	-3.09081	0	0	-3.09081	0							19.4	1.124	19.4	0.19409	19.4	0.33471
1405	0.0039	1405	0.00305		0.88256	1.18547e-05	7.2422e-06												0.10555	-5.55873	0	-18.2061		-3.08081	0	0	-3.08081	0	0	-3.08081	0							19.5	1.21	19.5	0.11259	19.5	0.39056
1404	0.00391	1404	0.00307		0.88319	1.19426e-05	7.37336e-06												0.11728	-5.55948	0	-18.1911		-3.07081	0	0	-3.07081	0	0	-3.07081	0							19.6	1.157	19.6	0.15176	19.6	0.47642
1403	0.00393	1403	0.0031		0.88382	1.20591e-05	7.50276e-06												0.129	-5.56028	0	-18.1771		-3.06181	0	0	-3.06181	0	3.2417	-3.06181	7.253							19.7	1.25	19.7	0.2362	19.7	0.45228
1402	0.00396	1402	0.00313		0.88445	1.22559e-05	7.66422e-06												0.14073	-5.5611	0	-18.1621		-3.05181	0	0	-3.05181	0	8.6057	-3.05181	19.27							19.8	2.153	19.8	0.17663	19.8	0.45813
1401	0.00397	1401	0.00316		0.88508	1.23477e-05	7.80292e-06												0.15246	-5.56193	0	-18.1481		-3.04181	0	0	-3.04181	0	6.2309	-3.04181	14.07							19.9	2.463	19.9	0.04507	19.9	0.37399
1400	0.00399	1400	0.00319		0.88571	1.25185e-05	7.95835e-06												0.16419	-5.56275	0	-18.1331		-3.03181	0	0	-3.03181	0	6.9631	-3.03181	15.77							20	2.606	20	-0.19449	20	0.39984
1399	0.00402	1399	0.00321		0.88635	1.26946e-05	8.08383e-06												0.17591	-5.56353	0	-18.1191		-3.02181	0	0	-3.02181	0	7.6931	-3.02181	17.47							20.1	2.709	20.1	0.06995	20.1	0.33951
1398	0.00404	1398	0.00324		0.88698	1.28566e-05	8.23835e-06												0.18764	-5.56423	0	-18.1041		-3.01181	0	0	-3.01181	0	8.42178	-3.01181	19.16							20.2	2.729	20.2	15.9404	20.2	-0.07166
1397	0.00407	1397	0.00327		0.88762	1.30356e-05	8.41612e-06												0.19937	-5.5648	0	-18.0891		-3.00181	0	0	-3.00181	0	9.77271	-3.00181	22.43							20.3	2.786	20.3	25.6908	20.3	0.60717
1396	0.00409	1396	0.00329		0.88825	1.31666e-05	8.56167e-06												0.2111	-5.56518	0	-18.0751		-2.99281	0	0	-2.99281	0	14.6106	-2.99281	33.68							20.4	2.894	20.4	27.8813	20.4	0.266
1395	0.00411	1395	0.00332		0.88889	1.33661e-05	8.70107e-06												0.22283	-5.56531	0	-18.0601		-2.98281	0	0	-2.98281	0	10.9556	-2.98281	25.3							20.5	2.908	20.5	29.0817	20.5	0.59483
1394	0.00415	1394	0.00335		0.88953	1.36579e-05	8.90328e-06												0.22283	-5.56531	0	-18.0461		-2.97281	0	0	-2.97281	0	7.31045	-2.97281	16.92							20.6	2.956	20.6	29.9581	20.6	24.8437
1393	0.00417	1393	0.00338		0.89017	1.3809e-05	9.06228e-06												0.2296	-5.56533	0	-18.0311		-2.96281	0	0	-2.96281	0	0	-2.96281	0							20.7	3.004	20.7	30.7086	20.7	28.8425
1392	0.0042	1392	0.00341		0.8908	1.39856e-05	9.21943e-06												0.23637	-5.56537	0	-18.0171		-2.95281	0	0	-2.95281	0	0	-2.95281	0							20.8	2.988	20.8	31.387	20.8	31.3413
1391	0.00422	1391	0.00343		0.89145	1.41184e-05	9.37024e-06												0.24314	-5.56545	0	-18.0021		-2.94281	0	0	-2.94281	0	0	-2.94281	0							20.9	3.025	20.9	31.8494	20.9	33.4402
1390	0.00423	1390	0.00345		0.89209	1.42252e-05	9.47466e-06												0.24991	-5.56555	0	-17.9881		-2.93281	0	0	-2.93281	0	0	-2.93281	0							21	3.053	21	32.4559	21	35.539
1389	0.00424	1389	0.00347		0.89273	1.43388e-05	9.61188e-06												0.25668	-5.56569	0	-17.9731		-2.92281	0	0	-2.92281	0	0	-2.92281	0							21.1	3.07	21.1	33.1163	21.1	37.2378
1388	0.00427	1388	0.00351		0.89337	1.45405e-05	9.82866e-06												0.26345	-5.56585	0	-17.9591		-2.91381	0	0	-2.91381	0	0	-2.91381	0							21.2	3.092	21.2	33.4708	21.2	39.0367
1387	0.00428	1387	0.00354		0.89402	1.4662e-05	1.00272e-05												0.27022	-5.56604	0	-17.9441		-2.90381	0	0	-2.90381	0	0	-2.90381	0							21.3	3.064	21.3	33.9152	21.3	40.7355
1386	0.00429	1386	0.00357		0.89466	1.47063e-05	1.02031e-05												0.27699	-5.56626	0	-17.9301		-2.89381	0	0	-2.89381	0	4.58488	-2.89381	11.27							21.4	3.114	21.4	34.4496	21.4	42.9343
1385	0.0043	1385	0.00361		0.89531	1.48542e-05	1.04394e-05												0.28376	-5.5665	0	-17.9151		-2.88381	0	0	-2.88381	0	6.5723	-2.88381	16.22							21.5	3.108	21.5	34.8221	21.5	44.3332
1384	0.00433	1384	0.00365		0.89595	1.50264e-05	1.06958e-05												0.29054	-5.56677	0	-17.9001		-2.87381	0	0	-2.87381	0	8.5526	-2.87381	21.16							21.6	3.131	21.6	35.2125	21.6	46.132
1383	0.00434	1383	0.00368		0.8966	1.51292e-05	1.09003e-05												0.29731	-5.56706	0	-17.8861		-2.86381	0	0	-2.86381	0	10.525	-2.86381	26.1							21.7	3.143	21.7	35.6569	21.7	48.0308
1382	0.00434	1382	0.00372		0.89725	1.51983e-05	1.11389e-05												0.30408	-5.56738	0	-17.8711		-2.85381	0	0	-2.85381	0	6.6579	-2.85381	16.62							21.8	3.134	21.8	35.8314	21.8	49.9296
1381	0.00435	1381	0.00376		0.8979	1.52869e-05	1.13911e-05												0.31085	-5.56771	0	-17.8571		-2.84481	0	0	-2.84481	0	5.189	-2.84481	13.16							21.9	3.09	21.9	36.4198	21.9	51.7285
1380	0.00437	1380	0.0038		0.89855	1.54408e-05	1.16762e-05												0.31762	-5.56807	0	-17.8421		-2.83481	0	0	-2.83481	0	4.2675	-2.83481	10.99							22	3.125	22	36.6842	22	53.6273
1379	0.0044	1379	0.00384		0.8992	1.56414e-05	1.19071e-05												0.32439	-5.56843	0	-17.8281		-2.82481	0	0	-2.82481	0	4.0169	-2.82481	10.39							22.1	3.129	22.1	36.9127	22.1	55.6261
1378	0.00443	1378	0.00387		0.89985	1.59073e-05	1.21235e-05												0.33116	-5.5688	0	-17.8131		-2.81481	0	0	-2.81481	0	3.7677	-2.81481	9.793							22.2	3.16	22.2	37.4471	22.2	57.625
1377	0.00444	1377	0.0039		0.90051	1.60187e-05	1.23656e-05												0.33793	-5.56916	0	-17.7991		-2.80481	0	0	-2.80481	0	3.51918	-2.80481	9.195							22.3	3.113	22.3	37.6576	22.3	59.7238
1376	0.00446	1376	0.00394		0.90116	1.61483e-05	1.26167e-05												0.3447	-5.56945	0	-17.7841		-2.79481	0	0	-2.79481	0	3.27169	-2.79481	8.598							22.4	3.117	22.4	38.066	22.4	61.6226
1375	0.00449	1375	0.00398		0.90182	1.64105e-05	1.2905e-05												0.35147	-5.56959	0	-17.7701		-2.78481	0	0	-2.78481	0	3.02565	-2.78481	8.001							22.5	3.167	22.5	38.4384	22.5	63.8215
1374	0.00453	1374	0.00403		0.90247	1.66865e-05	1.32278e-05												0.35147	-5.56959	0	-17.7551		-2.77481	0	0	-2.77481	0	2.78053	-2.77481	7.404							22.6	3.136	22.6	38.8469	22.6	65.8203
1373	0.00454	1373	0.00406		0.90313	1.68014e-05	1.34128e-05												0.36502	-5.56911	0	-17.7401		-2.76581	0	0	-2.76581	0	3.14603	-2.76581	8.709							22.7	3.094	22.7	39.1653	22.7	67.8191
1372	0.00456	1372	0.00409		0.90379	1.69603e-05	1.36488e-05												0.37856	-5.56821	0	-17.7261		-2.75581	0	0	-2.75581	0	2.34718	-2.75581	6.521							22.8	3.099	22.8	39.3398	22.8	69.618
1371	0.00457	1371	0.00413		0.90445	1.71132e-05	1.39689e-05												0.3921	-5.56719	0	-17.7111		-2.74581	0	0	-2.74581	0	1.55417	-2.74581	4.334							22.9	3.163	22.9	39.8742	22.9	71.5168
1370	0.00459	1370	0.00418		0.90511	1.72417e-05	1.42832e-05												0.40564	-5.56613	0	-17.6971		-2.73581	0	0	-2.73581	0	0.76697	-2.73581	2.146							23	3.096	23	40.1566	23	73.2156
1369	0.0046	1369	0.00422		0.90577	1.73292e-05	1.45881e-05												0.41918	-5.56504	0	-17.6821		-2.72581	0	0	-2.72581	0	0	-2.72581	0							23.1	3.126	23.1	40.4031	23.1	74.9145
1368	0.00461	1368	0.00426		0.90643	1.7489e-05	1.48797e-05												0.43273	-5.56395	0	-17.6681		-2.71581	0	0	-2.71581	0	0	-2.71581	0							23.2	3.116	23.2	40.7215	23.2	76.8133
1367	0.00463	1367	0.0043		0.9071	1.76241e-05	1.51998e-05												0.44627	-5.56287	0	-17.6531		-2.70581	0	0	-2.70581	0	0	-2.70581	0							23.3	3.149	23.3	41.0759	23.3	78.7121
1366	0.00463	1366	0.00435		0.90776	1.76733e-05	1.55675e-05												0.45981	-5.56181	0	-17.6391		-2.69681	0	0	-2.69681	0	0	-2.69681	0							23.4	3.118	23.4	41.3044	23.4	80.7109
1365	0.00463	1365	0.0044		0.90842	1.76805e-05	1.59718e-05												0.47335	-5.56079	0	-17.6241		-2.68681	0	0	-2.68681	0	0	-2.68681	0							23.5	3.117	23.5	41.7488	23.5	82.3098
1364	0.00463	1364	0.00445		0.90909	1.77229e-05	1.63901e-05												0.48689	-5.55982	0	-17.6101		-2.67681	0	0	-2.67681	0	0	-2.67681	0							23.6	3.142	23.6	41.9412	23.6	83.9086
1363	0.00464	1363	0.00451		0.90976	1.78241e-05	1.68169e-05												0.50044	-5.55892	0	-17.5951		-2.66681	0	0	-2.66681	0	0	-2.66681	0							23.7	3.141	23.7	42.3497	23.7	85.6075
1362	0.00464	1362	0.00455		0.91043	1.78173e-05	1.71561e-05												0.51398	-5.5581	0	-17.5811		-2.65681	0	0	-2.65681	0	0	-2.65681	0							23.8	3.149	23.8	42.6681	23.8	86.9063
1361	0.00463	1361	0.0046		0.91109	1.78011e-05	1.75718e-05												0.52752	-5.55736	0	-17.5661		-2.64681	0	0	-2.64681	0	0	-2.64681	0							23.9	3.099	23.9	42.9146	23.9	88.9051
1360	0.00464	1360	0.00466		0.91176	1.79218e-05	1.80853e-05												0.54106	-5.55672	0	-17.5511		-2.63681	0	0	-2.63681	0	0	-2.63681	0							24	3.111	24	43.179	24	90.2039
1359	0.00464	1359	0.00471		0.91244	1.79197e-05	1.8483e-05												0.5546	-5.55618	0	-17.5371		-2.62681	0	0	-2.62681	0	0	-2.62681	0							24.1	3.121	24.1	43.5874	24.1	91.8028
1358	0.00464	1358	0.00476		0.91311	1.79461e-05	1.89189e-05												0.56814	-5.55575	0	-17.5221		-2.61781	0	0	-2.61781	0	0	-2.61781	0							24.2	3.128	24.2	43.9239	24.2	93.1016
1357	0.00465	1357	0.00481		0.91378	1.80724e-05	1.9354e-05												0.58169	-5.55544	0	-17.5081		-2.60781	0	0	-2.60781	0	0	-2.60781	0							24.3	3.088	24.3	44.1343	24.3	94.5004
1356	0.00466	1356	0.00485		0.91445	1.81254e-05	1.97004e-05												0.59523	-5.55526	0	-17.4931		-2.59781	0	0	-2.59781	0	0	-2.59781	0							24.4	3.088	24.4	44.4708	24.4	95.7993
1355	0.00467	1355	0.0049		0.91513	1.82406e-05	2.00847e-05												0.60877	-5.5552	0	-17.4791		-2.58781	0	0	-2.58781	0	0	-2.58781	0							24.5	3.204	24.5	44.6452	24.5	96.8981
1354	0.00471	1354	0.00497		0.91581	1.8605e-05	2.07144e-05													--	0	-17.4641		-2.57781	0	0	-2.57781	0	0	-2.57781	0							24.6	3.117	24.6	45.0896	24.6	98.5969
1353	0.00473	1353	0.00501		0.91648	1.88172e-05	2.10895e-05												#	Band-Index	0	-17.4501		-2.56781	0	0	-2.56781	0	0	-2.56781	0							24.7	3.165	24.7	45.2821	24.7	99.2958
1352	0.00474	1352	0.00502		0.91716	1.88768e-05	2.11697e-05												0.60877	-3.5527	0	-17.4351		-2.55781	0	0	-2.55781	0	0	-2.55781	0							24.8	3.072	24.8	45.6185	24.8	100.695
1351	0.00477	1351	0.00502		0.91784	1.9192e-05	2.12705e-05												0.59523	-3.55269	0	-17.4211		-2.54881	0	0	-2.54881	0	0	-2.54881	0							24.9	3.133	24.9	45.8829	24.9	101.893
1350	0.0048	1350	0.00503		0.91852	1.94606e-05	2.13649e-05												0.58169	-3.55269	0	-17.4061		-2.53881	0	0	-2.53881	0	0	-2.53881	0							25	3.135	25	46.1114	25	103.092
1349	0.00483	1349	0.00506		0.9192	1.96989e-05	2.15958e-05												0.56814	-3.55268	0	-17.3921		-2.52881	0	0	-2.52881	0	0	-2.52881	0							25.1	3.199	25.1	46.5378	25.1	103.791
1348	0.00486	1348	0.00508		0.91988	2.00197e-05	2.1842e-05												0.5546	-3.55268	0	-17.3771		-2.51881	0	0	-2.51881	0	0	-2.51881	0							25.2	3.124	25.2	46.8202	25.2	105.09
1347	0.0049	1347	0.00511		0.92056	2.03079e-05	2.2157e-05												0.54106	-3.55268	0	-17.3621		-2.50881	0	0	-2.50881	0	0	-2.50881	0							25.3	3.18	25.3	47.0307	25.3	106.089
1346	0.00492	1346	0.00514		0.92125	2.05833e-05	2.24171e-05												0.52752	-3.55267	0	-17.3481		-2.49881	0	0	-2.49881	0	0	-2.49881	0							25.4	3.144	25.4	47.2591	25.4	107.288
1345	0.00496	1345	0.00516		0.92193	2.08712e-05	2.26239e-05												0.51398	-3.55267	0	-17.3331		-2.48881	0	0	-2.48881	0	0	-2.48881	0							25.5	3.137	25.5	47.5416	25.5	108.586
1344	0.00499	1344	0.00518		0.92262	2.1172e-05	2.2815e-05												0.50044	-3.55266	0	-17.3191		-2.47881	0	0	-2.47881	0	0	-2.47881	0							25.6	3.151	25.6	47.77	25.6	109.285
1343	0.00501	1343	0.00519		0.92331	2.14335e-05	2.29857e-05												0.48689	-3.55265	0	-17.3041		-2.46981	0	0	-2.46981	0	0	-2.46981	0							25.7	3.124	25.7	48.0344	25.7	109.684
1342	0.00504	1342	0.00522		0.92399	2.166e-05	2.32405e-05												0.47335	-3.55265	0	-17.2901		-2.45981	0	0	-2.45981	0	0	-2.45981	0							25.8	3.151	25.8	48.3349	25.8	110.283
1341	0.00505	1341	0.00525		0.92468	2.18483e-05	2.35434e-05												0.45981	-3.55264	0	-17.2751		-2.44981	0	0	-2.44981	0	0	-2.44981	0							25.9	3.145	25.9	48.5633	25.9	110.982
1340	0.00508	1340	0.00528		0.92537	2.21417e-05	2.38617e-05												0.44627	-3.55262	0	-17.2611		-2.43981	0	0	-2.43981	0	0	-2.43981	0							26	3.153	26	48.8637	26	112.281
1339	0.00511	1339	0.00532		0.92606	2.24348e-05	2.42591e-05												0.43273	-3.55261	0	-17.2461		-2.42981	0	0	-2.42981	0	0	-2.42981	0							26.1	3.105	26.1	49.0382	26.1	112.779
1338	0.00514	1338	0.00536		0.92676	2.26761e-05	2.46781e-05												0.41918	-3.5526	0	-17.2321		-2.41981	0	0	-2.41981	0	0	-2.41981	0							26.2	3.212	26.2	49.3026	26.2	113.578
1337	0.00516	1337	0.00539		0.92745	2.2862e-05	2.49922e-05												0.40564	-3.55258	0	-17.2171		-2.40981	0	0	-2.40981	0	0	-2.40981	0							26.3	3.15	26.3	49.495	26.3	114.077
1336	0.00518	1336	0.00542		0.92814	2.30762e-05	2.53057e-05												0.3921	-3.55256	0	-17.2021		-2.39981	0	0	-2.39981	0	0	-2.39981	0							26.4	3.133	26.4	49.6875	26.4	114.876
1335	0.0052	1335	0.00547		0.92884	2.33413e-05	2.58023e-05												0.37856	-3.55254	0	-17.1881		-2.39081	0	0	-2.39081	0	0	-2.39081	0							26.5	3.163	26.5	50.0599	26.5	115.475
1334	0.00522	1334	0.00551		0.92954	2.3528e-05	2.6263e-05												0.36502	-3.55252	0	-17.1731		-2.38081	0	0	-2.38081	0	0	-2.38081	0							26.6	3.087	26.6	50.3064	26.6	116.274
1333	0.00524	1333	0.00556		0.93023	2.37992e-05	2.67502e-05												0.35147	-3.5525	0	-17.1591		-2.37081	0	0	-2.37081	0	0	-2.37081	0							26.7	3.149	26.7	50.4448	26.7	116.772
1332	0.00525	1332	0.00559		0.93093	2.38655e-05	2.70956e-05												0.35147	-3.5525	0	-17.1441		-2.36081	0	0	-2.36081	0	0	-2.36081	0							26.8	3.176	26.8	50.6912	26.8	117.271
1331	0.00527	1331	0.00563		0.93163	2.40636e-05	2.74846e-05												0.3447	-3.5525	0	-17.1301		-2.35081	0	0	-2.35081	0	0	-2.35081	0							26.9	3.154	26.9	50.8837	26.9	117.97
1330	0.00529	1330	0.00568		0.93233	2.42825e-05	2.8004e-05												0.33793	-3.55251	0	-17.1151		-2.34081	0	0	-2.34081	0	0	-2.34081	0							27	3.169	27	51.1661	27	118.669
1329	0.0053	1329	0.00573		0.93303	2.44857e-05	2.85854e-05												0.33116	-3.55252	0	-17.1011		-2.33081	0	0	-2.33081	0	0	-2.33081	0							27.1	3.213	27.1	51.3946	27.1	119.068
1328	0.00532	1328	0.00578		0.93373	2.47043e-05	2.91622e-05												0.32439	-3.55253	0	-17.0861		-2.32181	0	0	-2.32181	0	0	-2.32181	0							27.2	3.209	27.2	51.659	27.2	119.467
1327	0.00534	1327	0.00584		0.93444	2.49242e-05	2.97753e-05												0.31762	-3.55254	0	-17.0721		-2.31181	0	0	-2.31181	0	0	-2.31181	0							27.3	3.155	27.3	51.8154	27.3	119.865
1326	0.00535	1326	0.00588		0.93514	2.49904e-05	3.02397e-05												0.31085	-3.55255	0	-17.0571		-2.30181	0	0	-2.30181	0	0	-2.30181	0							27.4	3.116	27.4	52.0799	27.4	120.064
1325	0.00535	1325	0.00593		0.93585	2.50368e-05	3.07502e-05												0.30408	-3.55257	0	-17.0431		-2.29181	0	0	-2.29181	0	0	-2.29181	0							27.5	3.181	27.5	52.2183	27.5	120.563
1324	0.00536	1324	0.00599		0.93656	2.51638e-05	3.14398e-05												0.29731	-3.55257	0	-17.0281		-2.28181	0	0	-2.28181	0	0	-2.28181	0							27.6	3.181	27.6	52.4827	27.6	121.162
1323	0.00538	1323	0.00606		0.93726	2.53867e-05	3.22186e-05												0.29054	-3.55258	0	-17.0131		-2.27181	0	0	-2.27181	0	0	-2.27181	0							27.7	3.189	27.7	52.6392	27.7	121.461
1322	0.00538	1322	0.00611		0.93797	2.54832e-05	3.28746e-05												0.28376	-3.55259	0	-16.9991		-2.26181	0	0	-2.26181	0	0	-2.26181	0							27.8	3.203	27.8	52.8496	27.8	121.36
1321	0.00539	1321	0.00617		0.93868	2.56411e-05	3.35277e-05												0.27699	-3.5526	0	-16.9841		-2.25181	0	0	-2.25181	0	0	-2.25181	0							27.9	3.196	27.9	53.06	27.9	122.158
1320	0.0054	1320	0.00622		0.93939	2.57587e-05	3.41068e-05												0.27022	-3.55261	0	-16.9701		-2.24281	0	0	-2.24281	0	0	-2.24281	0							28	3.204	28	53.1265	28	122.557
1319	0.00542	1319	0.00628		0.94011	2.59796e-05	3.48598e-05												0.26345	-3.55262	3e-05	-16.9551		-2.23281	0	0	-2.23281	0	0	-2.23281	0							28.1	3.107	28.1	53.4629	28.1	122.856
1318	0.00543	1318	0.00634		0.94082	2.60838e-05	3.55678e-05												0.25668	-3.55262	0.00028	-16.9411		-2.22281	0	0	-2.22281	0	0	-2.22281	0							28.2	3.205	28.2	53.6014	28.2	123.255
1317	0.00543	1317	0.0064		0.94153	2.61765e-05	3.6275e-05												0.24991	-3.55263	0.00199	-16.9261		-2.21281	0	0	-2.21281	0	0	-2.21281	0							28.3	3.177	28.3	53.7758	28.3	123.654
1316	0.00544	1316	0.00645		0.94225	2.62962e-05	3.69089e-05												0.24314	-3.55263	0.0121	-16.9121		-2.20281	0	0	-2.20281	0	0	-2.20281	0							28.4	3.252	28.4	54.0582	28.4	123.753
1315	0.00547	1315	0.0065		0.94297	2.65651e-05	3.76127e-05												0.23637	-3.55264	0.06226	-16.8971		-2.19281	0	0	-2.19281	0	0	-2.19281	0							28.5	3.193	28.5	54.1607	28.5	123.951
1314	0.00548	1314	0.00656		0.94368	2.6713e-05	3.83054e-05												0.2296	-3.55264	0.2712	-16.8831		-2.18281	0	0	-2.18281	0	0	-2.18281	0							28.6	3.191	28.6	54.3711	28.6	124.25
1313	0.0055	1313	0.00662		0.9444	2.69427e-05	3.90358e-05												0.22283	-3.55264	1.001	-16.8681		-2.17381	0	0	-2.17381	0	0.38542	-2.17381	0.7284							28.7	3.162	28.7	54.5635	28.7	124.649
1312	0.00551	1312	0.00668		0.94512	2.71585e-05	3.98051e-05												0.22283	-3.55264	3.125	-16.8531		-2.16381	0	0	-2.16381	0	1.10325	-2.16381	2.09							28.8	3.196	28.8	54.702	28.8	124.848
1311	0.00553	1311	0.00673		0.94584	2.73969e-05	4.05306e-05												0.2111	-3.55264	8.267	-16.8391		-2.15381	0	0	-2.15381	0	1.81789	-2.15381	3.452							28.9	3.207	28.9	54.7324	28.9	125.447
1310	0.00555	1310	0.00679		0.94656	2.75939e-05	4.1258e-05												0.19937	-3.55264	18.52	-16.8241		-2.14381	0	0	-2.14381	0	2.52961	-2.14381	4.813							29	3.193	29	55.0689	29	125.446
1309	0.00555	1309	0.00684		0.94729	2.76788e-05	4.19672e-05												0.18764	-3.55264	35.13	-16.8101		-2.13381	0	0	-2.13381	0	3.23772	-2.13381	6.175							29.1	3.176	29.1	55.1893	29.1	125.444
1308	0.00557	1308	0.00689		0.94801	2.78743e-05	4.26317e-05												0.17591	-3.55264	56.45	-16.7951		-2.12381	0	0	-2.12381	0	3.94274	-2.12381	7.536							29.2	3.169	29.2	55.4177	29.2	125.443
1307	0.0056	1307	0.00694		0.94874	2.8259e-05	4.3397e-05												0.16419	-3.55264	76.82	-16.7811		-2.11381	0	0	-2.11381	0	2.83019	-2.11381	5.597							29.3	3.156	29.3	55.5562	29.3	125.742
1306	0.00562	1306	0.00699		0.94946	2.84635e-05	4.402e-05												0.15246	-3.55264	88.53	-16.7661		-2.10381	0	0	-2.10381	0	2.97958	-2.10381	5.922							29.4	3.245	29.4	55.6226	29.4	125.841
1305	0.00564	1305	0.00705		0.95019	2.87128e-05	4.48327e-05												0.14073	-3.55264	86.41	-16.7521		-2.09481	0	0	-2.09481	0	3.12831	-2.09481	6.246							29.5	3.205	29.5	55.815	29.5	125.94
1304	0.00568	1304	0.00709		0.95092	2.91803e-05	4.54948e-05												0.129	-3.55264	71.44	-16.7371		-2.08481	0	0	-2.08481	0	3.27629	-2.08481	6.571							29.6	3.209	29.6	55.9715	29.6	126.539
1303	0.00571	1303	0.00716		0.95165	2.95285e-05	4.63652e-05												0.11728	-3.55264	50.02	-16.7231		-2.07481	0	0	-2.07481	0	3.42402	-2.07481	6.896							29.7	3.154	29.7	56.1999	29.7	126.737
1302	0.00572	1302	0.00721		0.95238	2.96883e-05	4.71608e-05												0.10555	-3.55264	29.66	-16.7081		-2.06481	0	0	-2.06481	0	3.5708	-2.06481	7.22							29.8	3.173	29.8	56.3744	29.8	127.036
1301	0.00575	1301	0.00725		0.95311	3.00501e-05	4.77646e-05												0.09382	-3.55264	14.89	-16.6941		-2.05481	0	0	-2.05481	0	3.71742	-2.05481	7.545							29.9	3.116	29.9	56.5308	29.9	126.735
1300	0.00576	1300	0.00729		0.95385	3.02312e-05	4.83733e-05												0.08209	-3.55264	6.335	-16.6791		-2.04481	0	0	-2.04481	0	3.86339	-2.04481	7.87							30	3.21	30	56.6872	30	126.934
1299	0.00581	1299	0.00736		0.95458	3.07204e-05	4.93858e-05												0.07037	-3.55264	2.281	-16.6641		-2.03481	0	0	-2.03481	0	4.00831	-2.03481	8.194							30.1	3.204	30.1	56.7537	30.1	127.333
1298	0.00583	1298	0.00741		0.95532	3.10673e-05	5.01093e-05												0.05864	-3.55264	0.6958	-16.6501		-2.02581	0	0	-2.02581	0	4.46145	-2.02581	9.231							30.2	3.213	30.2	57.0181	30.2	127.431
1297	0.00586	1297	0.00747		0.95605	3.13805e-05	5.09468e-05												0.04691	-3.55264	0.1797	-16.6351		-2.01581	0	0	-2.01581	0	5.13995	-2.01581	10.79							30.3	3.151	30.3	57.0485	30.3	127.63
1296	0.00588	1296	0.00751		0.95679	3.161e-05	5.16662e-05												0.03518	-3.55264	0.03929	-16.6211		-2.00581	0	0	-2.00581	0	5.81621	-2.00581	12.35							30.4	3.179	30.4	57.241	30.4	127.729
1295	0.00591	1295	0.00756		0.95753	3.19833e-05	5.24543e-05												0.02346	-3.55265	0.00728	-16.6061		-1.99581	0	0	-1.99581	0	8.548	-1.99581	18.23							30.5	3.201	30.5	57.4514	30.5	127.628
1294	0.00594	1294	0.00762		0.95827	3.23727e-05	5.32744e-05												0.01173	-3.55267	0.00114	-16.5921		-1.98581	0	0	-1.98581	0	7.4129	-1.98581	15.84							30.6	3.142	30.6	57.5538	30.6	127.727
1293	0.00597	1293	0.00767		0.95901	3.27987e-05	5.41362e-05												0	-3.5527	0.00015	-16.5771		-1.97581	0	0	-1.97581	0	6.2818	-1.97581	13.46							30.7	3.214	30.7	57.6023	30.7	127.626
1292	0.00599	1292	0.00771		0.95975	3.30791e-05	5.48001e-05													--	2e-05	-16.5631		-1.96581	0	0	-1.96581	0	5.15392	-1.96581	11.07							30.8	3.179	30.8	57.7947	30.8	127.824
1291	0.00601	1291	0.00776		0.9605	3.33714e-05	5.56028e-05												#	Band-Index	0	-16.5481		-1.95581	0	0	-1.95581	0	4.02993	-1.95581	8.681							30.9	3.213	30.9	57.9872	30.9	127.823
1290	0.00604	1290	0.00781		0.96124	3.37509e-05	5.64289e-05												0	-3.5523	0	-16.5341		-1.94681	0	0	-1.94681	0	2.90931	-1.94681	6.293							31	3.149	31	58.0716	31	128.322
1289	0.00608	1289	0.00788		0.96199	3.41607e-05	5.75184e-05												0.01173	-3.55191	0	-16.5191		-1.93681	0	0	-1.93681	0	0	-1.93681	0							31.1	3.169	31.1	58.21	31.1	128.421
1288	0.00609	1288	0.00795		0.96273	3.43554e-05	5.8525e-05												0.02346	-3.55066	0	-16.5041		-1.92681	0	0	-1.92681	0	0	-1.92681	0							31.2	3.231	31.2	58.3665	31.2	128.02
1287	0.00611	1287	0.008		0.96348	3.46239e-05	5.9439e-05												0.03518	-3.54858	0	-16.4901		-1.91681	0	0	-1.91681	0	0	-1.91681	0							31.3	3.18	31.3	58.5049	31.3	128.519
1286	0.00613	1286	0.00806		0.96423	3.49288e-05	6.03349e-05												0.04691	-3.54566	0	-16.4751		-1.90681	0	0	-1.90681	0	0	-1.90681	0							31.4	3.193	31.4	58.5714	31.4	128.617
1285	0.00615	1285	0.00812		0.96498	3.52495e-05	6.14289e-05												0.05864	-3.54194	0	-16.4611		-1.89681	0	0	-1.89681	0	0	-1.89681	0							31.5	3.173	31.5	58.6378	31.5	128.816
1284	0.00618	1284	0.00818		0.96573	3.55828e-05	6.2409e-05												0.07037	-3.53743	0	-16.4461		-1.88681	0	0	-1.88681	0	0	-1.88681	0							31.6	3.199	31.6	58.8122	31.6	128.915
1283	0.0062	1283	0.00826		0.96648	3.58863e-05	6.36641e-05												0.08209	-3.53216	0	-16.4321		-1.87781	0	0	-1.87781	0	0	-1.87781	0							31.7	3.156	31.7	58.9507	31.7	129.314
1282	0.00621	1282	0.00832		0.96724	3.61238e-05	6.47655e-05												0.09382	-3.52616	0	-16.4171		-1.86781	0	0	-1.86781	0	0	-1.86781	0							31.8	3.238	31.8	59.1071	31.8	128.813
1281	0.00623	1281	0.00839		0.96799	3.63338e-05	6.59996e-05												0.10555	-3.51948	0	-16.4031		-1.85781	0	0	-1.85781	0	0	-1.85781	0							31.9	3.2	31.9	59.2635	31.9	129.012
1280	0.00625	1280	0.00846		0.96875	3.66921e-05	6.7127e-05												0.11728	-3.51218	0	-16.3881		-1.84781	0	0	-1.84781	0	0	-1.84781	0							32	3.164	32	59.42	32	129.21
1279	0.00628	1279	0.00853		0.96951	3.70743e-05	6.84544e-05												0.129	-3.50434	0	-16.3741		-1.83781	0	0	-1.83781	0	3.54523	-1.83781	8.469							32.1	3.138	32.1	59.4864	32.1	129.109
1278	0.00628	1278	0.0086		0.97027	3.70853e-05	6.96846e-05												0.14073	-3.49607	0	-16.3591		-1.82781	0	0	-1.82781	0	4.85746	-1.82781	11.65							32.2	3.217	32.2	59.5168	32.2	129.008
1277	0.00631	1277	0.00869		0.97103	3.74888e-05	7.11413e-05												0.15246	-3.48752	0	-16.3451		-1.81781	0	0	-1.81781	0	6.16695	-1.81781	14.83							32.3	3.201	32.3	59.7633	32.3	129.107
1276	0.00633	1276	0.00875		0.97179	3.77851e-05	7.22956e-05												0.16419	-3.47891	0	-16.3301		-1.80781	0	0	-1.80781	0	7.47028	-1.80781	18.01							32.4	3.181	32.4	59.7757	32.4	129.406
1275	0.00633	1275	0.00883		0.97255	3.79508e-05	7.37917e-05												0.17591	-3.47055	0	-16.3151		-1.79881	0	0	-1.79881	0	8.7694	-1.79881	21.19							32.5	3.223	32.5	59.8062	32.5	129.405
1274	0.00633	1274	0.0089		0.97331	3.797e-05	7.4982e-05												0.18764	-3.4629	0	-16.3011		-1.78881	0	0	-1.78881	0	5.89469	-1.78881	14.32							32.6	3.187	32.6	59.9986	32.6	129.603
1273	0.00635	1273	0.00898		0.97408	3.83137e-05	7.65348e-05												0.19937	-3.45657	0	-16.2861		-1.77881	0	0	-1.77881	0	5.18876	-1.77881	12.76							32.7	3.185	32.7	60.083	32.7	129.402
1272	0.00637	1272	0.00906		0.97484	3.85295e-05	7.8081e-05												0.2111	-3.45231	0	-16.2721		-1.76881	0	0	-1.76881	0	4.51483	-1.76881	11.28							32.8	3.202	32.8	60.2935	32.8	129.301
1271	0.00639	1271	0.00915		0.97561	3.89066e-05	7.96985e-05												0.22283	-3.45079	0	-16.2571		-1.75881	0	0	-1.75881	0	4.26577	-1.75881	10.69							32.9	3.196	32.9	60.2879	32.9	129.6
1270	0.00641	1270	0.00923		0.97638	3.91848e-05	8.11423e-05												0.22283	-3.45079	0	-16.2431		-1.74881	0	0	-1.74881	0	4.01732	-1.74881	10.11							33	3.174	33	60.4804	33	129.699
1269	0.00643	1269	0.0093		0.97715	3.9472e-05	8.26242e-05												0.2296	-3.45062	0	-16.2281		-1.73881	0	0	-1.73881	0	3.76987	-1.73881	9.525							33.1	3.194	33.1	60.5108	33.1	130.098
1268	0.00646	1268	0.00939		0.97792	3.98515e-05	8.42665e-05												0.23637	-3.45011	0	-16.2141		-1.72881	0	0	-1.72881	0	3.5231	-1.72881	8.941							33.2	3.162	33.2	60.5952	33.2	129.796
1267	0.00647	1267	0.00947		0.97869	4.00775e-05	8.59598e-05												0.24314	-3.44926	0	-16.1991		-1.71981	0	0	-1.71981	0	3.27719	-1.71981	8.357							33.3	3.2	33.3	60.7157	33.3	129.795
1266	0.00648	1266	0.00953		0.97946	4.02817e-05	8.71297e-05												0.24991	-3.44807	0	-16.1851		-1.70981	0	0	-1.70981	0	3.03222	-1.70981	7.772							33.4	3.225	33.4	60.7641	33.4	129.594
1265	0.00651	1265	0.0096		0.98024	4.07739e-05	8.86064e-05												0.25668	-3.44654	0	-16.1701		-1.69981	0	0	-1.69981	0	4.23707	-1.69981	11.11							33.5	3.191	33.5	60.8485	33.5	129.693
1264	0.00653	1264	0.00968		0.98101	4.1077e-05	9.0149e-05												0.26345	-3.44467	0	-16.1551		-1.68981	0	0	-1.68981	0	2.81159	-1.68981	7.39							33.6	3.184	33.6	61.041	33.6	129.692
1263	0.00656	1263	0.00978		0.98179	4.15096e-05	9.21259e-05												0.27022	-3.44246	0	-16.1411		-1.67981	0	0	-1.67981	0	1.39168	-1.67981	3.665							33.7	3.188	33.7	61.1074	33.7	130.491
1262	0.00659	1262	0.00983		0.98257	4.18866e-05	9.33426e-05												0.27699	-3.43992	0	-16.1261		-1.66981	0	0	-1.66981	0	0	-1.66981	0							33.8	3.189	33.8	61.1198	33.8	130.289
1261	0.0066	1261	0.00991		0.98335	4.21406e-05	9.49487e-05												0.28376	-3.43704	0	-16.1121		-1.65981	0	0	-1.65981	0	0	-1.65981	0							33.9	3.194	33.9	61.2583	33.9	129.588
1260	0.00662	1260	0.00998		0.98413	4.2498e-05	9.65119e-05												0.29054	-3.43384	0	-16.0971		-1.65081	0	0	-1.65081	0	0	-1.65081	0							34	3.195	34	61.3967	34	129.287
1259	0.00667	1259	0.01007		0.98491	4.30949e-05	9.83106e-05												0.29731	-3.43031	0	-16.0831		-1.64081	0	0	-1.64081	0	0	-1.64081	0							34.1	3.179	34.1	61.3912	34.1	129.086
1258	0.0067	1258	0.01012		0.98569	4.35851e-05	9.95606e-05												0.30408	-3.42645	0	-16.0681		-1.63081	0	0	-1.63081	0	0	-1.63081	0							34.2	3.23	34.2	61.5296	34.2	129.485
1257	0.00673	1257	0.0102		0.98648	4.41231e-05	0.000101245												0.31085	-3.42227	0	-16.0541		-1.62081	0	0	-1.62081	0	0	-1.62081	0							34.3	3.197	34.3	61.56	34.3	129.384
1256	0.00674	1256	0.01027		0.98726	4.43303e-05	0.000102731												0.31762	-3.41777	0	-16.0391		-1.61081	0	0	-1.61081	0	0	-1.61081	0							34.4	3.183	34.4	61.6445	34.4	129.282
1255	0.00678	1255	0.01033		0.98805	4.48175e-05	0.000104142												0.32439	-3.41296	0	-16.0251		-1.60081	0	0	-1.60081	0	0	-1.60081	0							34.5	3.208	34.5	61.6929	34.5	129.381
1254	0.00681	1254	0.01039		0.98884	4.53858e-05	0.000105614												0.33116	-3.40784	0	-16.0101		-1.59081	0	0	-1.59081	0	0	-1.59081	0							34.6	3.177	34.6	61.8313	34.6	129.38
1253	0.00685	1253	0.01049		0.98962	4.59873e-05	0.000107863												0.33793	-3.40241	0	-15.9961		-1.58081	0	0	-1.58081	0	0	-1.58081	0							34.7	3.23	34.7	61.8978	34.7	129.079
1252	0.00687	1252	0.01054		0.99042	4.63331e-05	0.000108966												0.3447	-3.39669	0	-15.9811		-1.57181	0	0	-1.57181	0	0	-1.57181	0							34.8	3.178	34.8	61.8562	34.8	129.278
1251	0.00691	1251	0.01062		0.99121	4.69675e-05	0.000110751												0.35147	-3.39114	0	-15.9661		-1.56181	0	0	-1.56181	0	0	-1.56181	0							34.9	3.217	34.9	62.1386	34.9	129.477
1250	0.00693	1250	0.01067		0.992	4.72807e-05	0.000112093												0.35147	-3.39114	0	-15.9521		-1.55181	0	0	-1.55181	0	0	-1.55181	0							35	3.194	35	62.2231	35	129.475
1249	0.007	1249	0.01076		0.99279	4.82398e-05	0.000114165												0.36502	-3.40316	0	-15.9371		-1.54181	0	0	-1.54181	0	0	-1.54181	0							35.1	3.166	35.1	62.1995	35.1	129.274
1248	0.00701	1248	0.01083		0.99359	4.85036e-05	0.000115753												0.37856	-3.41591	0	-15.9231		-1.53181	0	0	-1.53181	0	0	-1.53181	0							35.2	3.269	35.2	62.284	35.2	129.173
1247	0.00703	1247	0.01092		0.99439	4.88494e-05	0.000117879												0.3921	-3.42873	0	-15.9081		-1.52181	0	0	-1.52181	0	0	-1.52181	0							35.3	3.229	35.3	62.2784	35.3	129.972
1246	0.00705	1246	0.01099		0.99518	4.92312e-05	0.000119579												0.40564	-3.44145	0	-15.8941		-1.51181	0	0	-1.51181	0	0	-1.51181	0							35.4	3.188	35.4	62.4528	35.4	129.771
1245	0.00708	1245	0.01106		0.99598	4.977e-05	0.000121385												0.41918	-3.45394	0	-15.8791		-1.50281	0	0	-1.50281	0	0	-1.50281	0							35.5	3.203	35.5	62.4473	35.5	129.77
1244	0.00712	1244	0.01115		0.99678	5.04254e-05	0.000123525												0.43273	-3.46607	0	-15.8651		-1.49281	0	0	-1.49281	0	0	-1.49281	0							35.6	3.223	35.6	62.6217	35.6	129.568
1243	0.00714	1243	0.01124		0.99759	5.07502e-05	0.000125684												0.44627	-3.47772	0	-15.8501		-1.48281	0	0	-1.48281	0	0	-1.48281	0							35.7	3.182	35.7	62.6882	35.7	129.167
1242	0.00716	1242	0.0113		0.99839	5.11421e-05	0.000127375												0.45981	-3.48879	0	-15.8361		-1.47281	0	0	-1.47281	0	0	-1.47281	0							35.8	3.207	35.8	62.7546	35.8	129.066
1241	0.0072	1241	0.01142		0.99919	5.1699e-05	0.000130205												0.47335	-3.49918	0	-15.8211		-1.46281	0	0	-1.46281	0	0	-1.46281	0							35.9	3.226	35.9	62.785	35.9	129.165
1240	0.00722	1240	0.0115		1	5.2096e-05	0.000132206												0.48689	-3.50882	0	-15.8061		-1.45281	0	0	-1.45281	0	0	-1.45281	0							36	3.198	36	62.7615	36	129.064
1239	0.00725	1239	0.01162		1.00081	5.25886e-05	0.00013521												0.50044	-3.51762	0	-15.7921		-1.44281	0	0	-1.44281	0	0	-1.44281	0							36.1	3.205	36.1	62.8999	36.1	129.163
1238	0.00726	1238	0.0117		1.00162	5.29278e-05	0.000137442												0.51398	-3.52554	0	-15.7771		-1.43281	0	0	-1.43281	0	0	-1.43281	0							36.2	3.212	36.2	62.9483	36.2	129.161
1237	0.00729	1237	0.01181		1.00243	5.33629e-05	0.000140193												0.52752	-3.5325	0	-15.7631		-1.42381	0	0	-1.42381	0	0	-1.42381	0							36.3	3.207	36.3	62.9788	36.3	129.36
1236	0.00731	1236	0.01191		1.00324	5.38185e-05	0.000142654												0.54106	-3.53847	0	-15.7481		-1.41381	0	0	-1.41381	0	0	-1.41381	0							36.4	3.2	36.4	63.0632	36.4	129.159
1235	0.00733	1235	0.01201		1.00405	5.42043e-05	0.000145371												0.5546	-3.54341	0	-15.7341		-1.40381	0	0	-1.40381	0	0	-1.40381	0							36.5	3.155	36.5	63.1296	36.5	129.158
1234	0.00735	1234	0.01211		1.00486	5.44921e-05	0.000148099												0.56814	-3.54728	0	-15.7191		-1.39381	0	0	-1.39381	0	0	-1.39381	0							36.6	3.193	36.6	63.1601	36.6	129.357
1233	0.00736	1233	0.01224		1.00568	5.48266e-05	0.000151598												0.58169	-3.55006	0	-15.7051		-1.38381	0	0	-1.38381	0	0	-1.38381	0							36.7	3.233	36.7	63.2625	36.7	129.356
1232	0.00737	1232	0.01234		1.00649	5.50941e-05	0.0001543												0.59523	-3.55174	0	-15.6901		-1.37381	0	0	-1.37381	0	0	-1.37381	0							36.8	3.184	36.8	63.257	36.8	129.254
1231	0.00741	1231	0.01247		1.00731	5.56478e-05	0.000157841												0.60877	-3.5523	0	-15.6761		-1.36381	0	0	-1.36381	0	0	-1.36381	0							36.9	3.175	36.9	63.3594	36.9	128.953
1230	0.00742	1230	0.01256		1.00813	5.59045e-05	0.000160212													--	0	-15.6611		-1.35481	0	0	-1.35481	0	0	-1.35481	0							37	3.21	37	63.3718	37	128.852
1229	0.00745	1229	0.01269		1.00895	5.65289e-05	0.000163956												#	Band-Index	0	-15.6471		-1.34481	0	0	-1.34481	0	0	-1.34481	0							37.1	3.176	37.1	63.4023	37.1	128.751
1228	0.00745	1228	0.01278		1.00977	5.65977e-05	0.000166634												0.60877	-3.22203	0	-15.6321		-1.33481	0	0	-1.33481	0	0	-1.33481	0							37.2	3.19	37.2	63.4687	37.2	128.75
1227	0.00747	1227	0.0129		1.01059	5.69468e-05	0.000169906												0.59523	-3.222	0	-15.6171		-1.32481	0	0	-1.32481	0	0	-1.32481	0							37.3	3.192	37.3	63.4271	37.3	128.649
1226	0.0075	1226	0.013		1.01142	5.75324e-05	0.000172911												0.58169	-3.22193	0	-15.6031		-1.31481	0	0	-1.31481	0	0	-1.31481	0							37.4	3.17	37.4	63.6196	37.4	128.547
1225	0.00755	1225	0.01314		1.01224	5.84392e-05	0.000176884												0.56814	-3.2218	0	-15.5881		-1.30481	0	0	-1.30481	0	0	-1.30481	0							37.5	3.193	37.5	63.758	37.5	128.846
1224	0.00755	1224	0.01322		1.01307	5.85632e-05	0.000179396												0.5546	-3.22163	0	-15.5741		-1.29481	0	0	-1.29481	0	0	-1.29481	0							37.6	3.212	37.6	63.6625	37.6	128.845
1223	0.00757	1223	0.01334		1.0139	5.89115e-05	0.00018306												0.54106	-3.22141	0	-15.5591		-1.28481	0	0	-1.28481	0	0	-1.28481	0							37.7	3.202	37.7	63.7109	37.7	128.744
1222	0.00762	1222	0.01344		1.01473	5.97316e-05	0.000186062												0.52752	-3.22114	0	-15.5451		-1.27581	0	0	-1.27581	0	0	-1.27581	0							37.8	3.166	37.8	63.7773	37.8	128.843
1221	0.00765	1221	0.01354		1.01556	6.03892e-05	0.000189215												0.51398	-3.22084	0	-15.5301		-1.26581	0	0	-1.26581	0	0	-1.26581	0							37.9	3.189	37.9	63.8078	37.9	128.742
1220	0.00766	1220	0.01364		1.01639	6.0624e-05	0.000192286												0.50044	-3.2205	0	-15.5161		-1.25581	0	0	-1.25581	0	0	-1.25581	0							38	3.169	38	63.9102	38	128.74
1219	0.00771	1219	0.01375		1.01723	6.14397e-05	0.00019574												0.48689	-3.22075	0	-15.5011		-1.24581	0	0	-1.24581	0	0	-1.24581	0							38.1	3.184	38.1	63.9586	38.1	128.739
1218	0.00775	1218	0.01383		1.01806	6.22573e-05	0.000198143												0.47335	-3.24053	0	-15.4871		-1.23581	0	0	-1.23581	0	0	-1.23581	0							38.2	3.204	38.2	63.9711	38.2	128.738
1217	0.00778	1217	0.01393		1.0189	6.28835e-05	0.000201496												0.45981	-3.26007	0	-15.4721		-1.22581	0	0	-1.22581	0	0	-1.22581	0							38.3	3.189	38.3	63.9295	38.3	128.637
1216	0.00781	1216	0.01401		1.01974	6.34989e-05	0.000204122												0.44627	-3.27917	0	-15.4571		-1.21581	0	0	-1.21581	0	0	-1.21581	0							38.4	3.154	38.4	64.086	38.4	128.536
1215	0.00786	1215	0.01411		1.02058	6.42786e-05	0.000207356												0.43273	-3.29768	0	-15.4431		-1.20681	0	0	-1.20681	0	0	-1.20681	0							38.5	3.177	38.5	64.1344	38.5	128.335
1214	0.00788	1214	0.01418		1.02142	6.48626e-05	0.000209866												0.41918	-3.31549	0	-15.4281		-1.19681	0	0	-1.19681	0	0	-1.19681	0							38.6	3.216	38.6	64.1468	38.6	128.333
1213	0.00794	1213	0.0143		1.02226	6.58665e-05	0.000213709												0.40564	-3.33249	0	-15.4141		-1.18681	0	0	-1.18681	0	0	-1.18681	0							38.7	3.178	38.7	64.1053	38.7	128.332
1212	0.00797	1212	0.0144		1.0231	6.6414e-05	0.000216922												0.3921	-3.34858	0	-15.3991		-1.17681	0	0	-1.17681	0	0	-1.17681	0							38.8	3.192	38.8	64.1897	38.8	128.531
1211	0.00802	1211	0.0145		1.02395	6.74637e-05	0.000220473												0.37856	-3.36369	0	-15.3851		-1.16681	0	0	-1.16681	0	0	-1.16681	0							38.9	3.148	38.9	64.1301	38.9	128.23
1210	0.00806	1210	0.01457		1.02479	6.82118e-05	0.000223052												0.36502	-3.37775	0	-15.3701		-1.15681	0	0	-1.15681	0	0	-1.15681	0							39	3.207	39	64.3406	39	128.229
1209	0.00811	1209	0.01468		1.02564	6.91063e-05	0.000226828												0.35147	-3.39021	0	-15.3561		-1.14681	0	0	-1.14681	0	0	-1.14681	0							39.1	3.207	39.1	64.317	39.1	128.128
1208	0.00813	1208	0.01475		1.02649	6.96716e-05	0.000229117												0.35147	-3.39021	0	-15.3411		-1.13681	0.17654	0.17654	-1.13681	2.9051	148.98	-1.13681	421.1							39.2	3.173	39.2	64.3114	39.2	128.126
1207	0.00819	1207	0.01488		1.02734	7.07583e-05	0.000233714												0.3447	-3.38455	0	-15.3271		-1.12781	0.0024	0.0024	-1.12781	0.02352	1.54405	-1.12781	4.338							39.3	3.134	39.3	64.4139	39.3	127.925
1206	0.00822	1206	0.01494		1.02819	7.14338e-05	0.000235956												0.33793	-3.37855	0	-15.3121		-1.11781	0.00769	0.00769	-1.11781	0.07134	4.65268	-1.11781	13.09							39.4	3.194	39.4	64.5343	39.4	127.924
1205	0.00828	1205	0.01507		1.02905	7.25159e-05	0.000240351												0.33116	-3.3727	0	-15.2981		-1.10781	0.01079	0.01079	-1.10781	0.06503	4.05036	-1.10781	11.53							39.5	3.184	39.5	64.4748	39.5	128.123
1204	0.0083	1204	0.01516		1.0299	7.30458e-05	0.000243643												0.32439	-3.36703	0	-15.2831		-1.09781	0.01408	0.01408	-1.09781	0.07434	4.52763	-1.09781	12.95							39.6	3.232	39.6	64.5412	39.6	128.022
1203	0.00833	1203	0.01528		1.03076	7.38063e-05	0.000247925												0.31762	-3.36156	0	-15.2681		-1.08781	0.01754	0.01754	-1.08781	0.08382	5.00302	-1.08781	14.37							39.7	3.173	39.7	64.5536	39.7	128.421
1202	0.00836	1202	0.01538		1.03161	7.43701e-05	0.000251833												0.31085	-3.35631	0	-15.2541		-1.07781	0.02117	0.02117	-1.07781	0.09345	5.47639	-1.07781	15.79							39.8	3.184	39.8	64.5121	39.8	128.319
1201	0.0084	1201	0.0155		1.03247	7.52496e-05	0.00025595												0.30408	-3.35132	0	-15.2391		-1.06781	0.02498	0.02498	-1.06781	0.10322	5.94799	-1.06781	17.22							39.9	3.226	39.9	64.7945	39.9	128.218
1200	0.00845	1200	0.01563		1.03333	7.62463e-05	0.000260843												0.29731	-3.34662	0	-15.2251		-1.05781	0.04048	0.04048	-1.05781	0.12641	6.94519	-1.05781	20.39							40	3.235	40	65.4009	40	127.717
1199	0.00849	1199	0.01577		1.0342	7.70174e-05	0.000265958												0.29054	-3.34222	0	-15.2101		-1.04881	0.07172	0.07172	-1.04881	0.19889	10.5482	-1.04881	31.22							40.1	3.077	40.1	65.9714	40.1	115.216
1198	0.00849	1198	0.01585		1.03506	7.72018e-05	0.000269039												0.28376	-3.33815	0	-15.1961		-1.03881	0.05876	0.05876	-1.03881	0.15541	8.23027	-1.03881	24.42							40.2	2.178	40.2	65.6238	40.2	104.315
1197	0.00855	1197	0.01602		1.03592	7.84402e-05	0.000275334												0.27699	-3.33443	0	-15.1811		-1.02881	0.04469	0.04469	-1.02881	0.11193	5.92068	-1.02881	17.61							40.3	1.927	40.3	65.5103	40.3	97.1135
1196	0.00856	1196	0.01611		1.03679	7.88308e-05	0.000278894												0.27022	-3.3311	0	-15.1671		-1.01881	0.02953	0.02953	-1.01881	0.06846	3.61878	-1.01881	10.8							40.4	1.789	40.4	65.4507	40.4	91.3123
1195	0.00859	1195	0.01628		1.03766	7.93871e-05	0.000285396												0.26345	-3.32816	0	-15.1521		-1.00881	0	0	-1.00881	0	0	-1.00881	0							40.5	1.707	40.5	65.4451	40.5	86.8112
1194	0.00861	1194	0.01641		1.03853	7.98725e-05	0.000290568												0.25668	-3.32564	0	-15.1381		-0.99881	0	0	-0.99881	0	0	-0.99881	0							40.6	1.617	40.6	65.3316	40.6	82.61
1193	0.00866	1193	0.01659		1.0394	8.09837e-05	0.000297421												0.24991	-3.32355	0	-15.1231		-0.98881	0	0	-0.98881	0	0	-0.98881	0							40.7	1.577	40.7	65.182	40.7	78.8088
1192	0.00867	1192	0.01672		1.04027	8.1338e-05	0.000302585												0.24314	-3.32191	0	-15.1081		-0.97981	0	0	-0.97981	0	0	-0.97981	0							40.8	1.507	40.8	65.3924	40.8	75.4077
1191	0.0087	1191	0.01691		1.04114	8.20112e-05	0.000309866												0.23637	-3.32073	0	-15.0941		-0.96981	0	0	-0.96981	0	0	-0.96981	0							40.9	1.505	40.9	60.2389	40.9	72.1065
1190	0.00876	1190	0.01691		1.04202	8.32816e-05	0.000310529												0.2296	-3.32002	0	-15.0791		-0.95981	0	0	-0.95981	0	0	-0.95981	0							41	1.539	41	49.8113	41	69.2053
1189	0.00884	1189	0.01704		1.04289	8.49819e-05	0.000315859												0.22283	-3.31978	0	-15.0651		-0.94981	0	0	-0.94981	0	0	-0.94981	0							41.1	1.472	41.1	46.2778	41.1	66.4042
1188	0.00884	1188	0.01712		1.04377	8.50424e-05	0.000319413												0.22283	-3.31978	0	-15.0501		-0.93981	0.10748	0.10748	-0.93981	0.08507	3.98108	-0.93981	13.07							41.2	1.412	41.2	43.6622	41.2	64.103
1187	0.00889	1187	0.01728		1.04465	8.6223e-05	0.000326008												0.2111	-3.31768	0	-15.0361		-0.92981	0.15746	0.15746	-0.92981	0.12052	5.56758	-0.92981	18.39							41.3	1.288	41.3	41.8386	41.3	62.0018
1186	0.00893	1186	0.0174		1.04553	8.71323e-05	0.000330852												0.19937	-3.31165	0	-15.0211		-0.91981	0.20947	0.20947	-0.91981	0.15626	7.14285	-0.91981	23.71							41.4	1.332	41.4	40.1051	41.4	59.9006
1185	0.00898	1185	0.01754		1.04641	8.8313e-05	0.000337021												0.18764	-3.30239	0	-15.0071		-0.90981	0.26357	0.26357	-0.90981	0.19235	8.70896	-0.90981	29.03							41.5	1.248	41.5	38.6775	41.5	57.5995
1184	0.00901	1184	0.01764		1.0473	8.91094e-05	0.000341459												0.17591	-3.29067	0	-14.9921		-0.90081	0.17391	0.17391	-0.90081	0.1156	4.7031	-0.90081	16.19							41.6	1.369	41.6	37.4479	41.6	55.7983
1183	0.00907	1183	0.01782		1.04818	9.03132e-05	0.000348785												0.16419	-3.27715	0	-14.9781		-0.89081	0.16857	0.16857	-0.89081	0.09782	3.38165	-0.89081	12.34							41.7	1.346	41.7	36.1104	41.7	53.9971
1182	0.00909	1182	0.01793		1.04907	9.08395e-05	0.000353673												0.15246	-3.26232	0	-14.9631		-0.88081	0.16664	0.16664	-0.88081	0.09444	3.13545	-0.88081	11.6							41.8	1.321	41.8	35.3308	41.8	52.296
1181	0.00914	1181	0.01811		1.04996	9.20893e-05	0.000361441												0.14073	-3.24657	0	-14.9491		-0.87081	0.16418	0.16418	-0.87081	0.09089	2.89226	-0.87081	10.87							41.9	1.336	41.9	34.4973	41.9	50.6948
1180	0.00915	1180	0.0182		1.05085	9.25178e-05	0.000365742												0.129	-3.2302	0	-14.9341		-0.86081	0.16117	0.16117	-0.86081	0.08718	2.6521	-0.86081	10.14							42	1.311	42	33.2677	42	49.2936
1179	0.00923	1179	0.01836		1.05174	9.43139e-05	0.000372807												0.11728	-3.22028	0	-14.9191		-0.85081	0.15763	0.15763	-0.85081	0.08329	2.41501	-0.85081	9.409							42.1	1.197	42.1	32.7581	42.1	47.7925
1178	0.00926	1178	0.01848		1.05263	9.49324e-05	0.000378597												0.10555	-3.22058	0	-14.9051		-0.84081	0.15357	0.15357	-0.84081	0.07924	2.18084	-0.84081	8.677							42.2	1.282	42.2	31.3126	42.2	46.8913
1177	0.0093	1177	0.01866		1.05353	9.60026e-05	0.000386515												0.09382	-3.22087	0	-14.8901		-0.83181	0.14898	0.14898	-0.83181	0.07501	1.94987	-0.83181	7.945							42.3	1.313	42.3	30.749	42.3	45.3901
1176	0.00933	1176	0.01874		1.05442	9.6699e-05	0.000390523												0.08209	-3.22113	0	-14.8761		-0.82181	0.21815	0.21815	-0.82181	0.09481	1.44125	-0.82181	7.748							42.4	1.225	42.4	30.1315	42.4	44.089
1175	0.00939	1175	0.01894		1.05532	9.82563e-05	0.000399431												0.07037	-3.22136	0	-14.8611		-0.81181	0.1757	0.1757	-0.81181	0.07552	1.07274	-0.81181	6.004							42.5	1.282	42.5	29.4239	42.5	42.7878
1174	0.00942	1174	0.019		1.05622	9.90284e-05	0.000402546												0.05864	-3.22156	0	-14.8471		-0.80181	0.12937	0.12937	-0.80181	0.05503	0.72984	-0.80181	4.259							42.6	1.198	42.6	28.8963	42.6	41.6866
1173	0.00947	1173	0.01921		1.05712	0.000100317	0.000412216												0.04691	-3.22172	0	-14.8321		-0.79181	0.07918	0.07918	-0.79181	0.03336	0.41252	-0.79181	2.515							42.7	1.23	42.7	28.2968	42.7	40.5855
1172	0.00949	1172	0.01931		1.05802	0.000100918	0.000417568												0.03518	-3.22186	0	-14.8181		-0.78181	0.02511	0.02511	-0.78181	0.01048	0.12073	-0.78181	0.7705							42.8	1.251	42.8	27.8412	42.8	39.5843
1171	0.00958	1171	0.0195		1.05892	0.000102853	0.000426578												0.02346	-3.22195	0	-14.8031		-0.77181	16.511	16.511	-0.77181	5.74709	29.0675	-0.77181	367.5							42.9	1.216	42.9	27.1876	42.9	38.7831
1170	0.0096	1170	0.01957		1.05983	0.000103504	0.000430236												0.01173	-3.22201	0	-14.7891		-0.76181	0	0	-0.76181	0	0	-0.76181	0							43	1.244	43	27.0561	43	37.882
1169	0.00962	1169	0.01975		1.06074	0.000104185	0.000439021												0	-3.22203	0	-14.7741		-0.75281	0	0	-0.75281	0	0	-0.75281	0							43.1	1.205	43.1	25.9345	43.1	37.0808
1168	0.00966	1168	0.01987		1.06164	0.000105156	0.000445063													--	0	-14.7591		-0.74281	0	0	-0.74281	0	0	-0.74281	0							43.2	1.22	43.2	25.6229	43.2	35.8796
1167	0.00975	1167	0.0201		1.06255	0.000107243	0.000456064												#	Band-Index	0	-14.7451		-0.73281	0	0	-0.73281	0	0	-0.73281	0							43.3	1.22	43.3	25.0234	43.3	35.2784
1166	0.00977	1166	0.02019		1.06346	0.000107853	0.000461112												0	-3.2097	0	-14.7301		-0.72281	0	0	-0.72281	0	0	-0.72281	0							43.4	1.204	43.4	24.6578	43.4	34.5773
1165	0.00984	1165	0.02037		1.06438	0.000109603	0.000469885												0.01173	-3.20971	0	-14.7161		-0.71281	0.04162	0.04162	-0.71281	0.01225	1.24865	-0.71281	3.054							43.5	1.175	43.5	24.0942	43.5	33.9761
1164	0.00985	1164	0.02049		1.06529	0.000110086	0.000476588												0.02346	-3.20977	0	-14.7011		-0.70281	0.12405	0.12405	-0.70281	0.03651	3.15453	-0.70281	7.954							43.6	1.226	43.6	23.5307	43.6	33.0749
1163	0.00993	1163	0.02069		1.06621	0.000112004	0.000486717												0.03518	-3.20986	0	-14.6871		-0.69281	0.22574	0.22574	-0.69281	0.06644	4.94013	-0.69281	12.85							43.7	1.214	43.7	23.2371	43.7	32.3738
1162	0.00994	1162	0.0208		1.06713	0.000112544	0.000492732												0.04691	-3.20998	0	-14.6721		-0.68381	0.66277	0.66277	-0.68381	0.18938	7.16695	-0.68381	22.52							43.8	1.231	43.8	22.8356	43.8	31.7726
1161	0.00999	1161	0.02098		1.06804	0.000113908	0.000502337												0.05864	-3.21014	0	-14.6581		-0.67381	0.88944	0.88944	-0.67381	0.24997	8.4235	-0.67381	27.57							43.9	1.224	43.9	22.452	43.9	31.0714
1160	0.01003	1160	0.02114		1.06897	0.000114974	0.000510898												0.07037	-3.21033	0	-14.6431		-0.66381	1.27947	1.27947	-0.66381	0.35369	10.4917	-0.66381	36.03							44	1.213	44	22.0504	44	30.4703
1159	0.01011	1159	0.02132		1.06989	0.000116988	0.000520412												0.08209	-3.21055	0	-14.6291		-0.65381	3.2354	3.2354	-0.65381	0.87105	21.0101	-0.65381	78.51							44.1	1.24	44.1	21.6849	44.1	29.8691
1158	0.01013	1158	0.0214		1.07081	0.000117731	0.000525116												0.09382	-3.2108	0	-14.6141		-0.64381	0	0	-0.64381	0	0	-0.64381	0							44.2	1.224	44.2	21.2473	44.2	29.2679
1157	0.01021	1157	0.02161		1.07174	0.000119818	0.000536444												0.10555	-3.21108	0	-14.6001		-0.63381	7.6416	7.6416	-0.63381	2.02399	33.3648	-0.63381	145.6							44.3	1.196	44.3	20.8998	44.3	28.6668
1156	0.01021	1156	0.02176		1.07266	0.000119867	0.000544641												0.11728	-3.21346	0	-14.5851		-0.62381	5.1599	5.1599	-0.62381	1.32788	19.7021	-0.62381	91.27							44.4	1.214	44.4	20.5522	44.4	28.2656
1155	0.01032	1155	0.02196		1.07359	0.000122641	0.000555896												0.129	-3.21995	0	-14.5701		-0.61381	0	0	-0.61381	0	0	-0.61381	0							44.5	1.206	44.5	20.2046	44.5	27.6644
1154	0.01033	1154	0.02211		1.07452	0.000123167	0.000564468												0.14073	-3.21962	0	-14.5561		-0.60481	0	0	-0.60481	0	0	-0.60481	0							44.6	1.209	44.6	19.8031	44.6	27.1633
1153	0.0104	1153	0.02231		1.07546	0.000124982	0.000575938												0.15246	-3.21928	0	-14.5411		-0.59481	0	0	-0.59481	0	0	-0.59481	0							44.7	1.211	44.7	19.5455	44.7	26.6621
1152	0.01041	1152	0.02241		1.07639	0.000125547	0.000581898												0.16419	-3.21894	0	-14.5271		-0.58481	0	0	-0.58481	0	0	-0.58481	0							44.8	1.168	44.8	19.2159	44.8	26.1609
1151	0.0105	1151	0.02264		1.07732	0.000127869	0.000594712												0.17591	-3.21862	0	-14.5121		-0.57481	0	0	-0.57481	0	0	-0.57481	0							44.9	1.195	44.9	18.9044	44.9	25.9597
1150	0.01052	1150	0.02275		1.07826	0.000128616	0.000601894												0.18764	-3.21834	0	-14.4981		-0.56481	0	0	-0.56481	0	0	-0.56481	0							45	1.217	45	18.5568	45	25.2586
1149	0.01058	1149	0.02296		1.0792	0.000130361	0.000614216												0.19937	-3.21811	0	-14.4831		-0.55481	0	0	-0.55481	0	0	-0.55481	0							45.1	1.199	45.1	18.4252	45.1	24.8574
1148	0.01065	1148	0.02316		1.08014	0.00013244	0.000625552												0.2111	-3.21796	0	-14.4691		-0.54481	0	0	-0.54481	0	0	-0.54481	0							45.2	1.189	45.2	18.0237	45.2	24.1562
1147	0.01069	1147	0.02335		1.08108	0.000133543	0.000637425												0.22283	-3.2179	0	-14.4541		-0.53581	0	0	-0.53581	0	0	-0.53581	0							45.3	1.226	45.3	17.7301	45.3	24.1551
1146	0.01073	1146	0.02347		1.08202	0.000134882	0.000644978												0.22283	-3.2179	0	-14.4401		-0.52581	0	0	-0.52581	0	0	-0.52581	0							45.4	1.179	45.4	17.4726	45.4	23.5539
1145	0.0108	1145	0.02371		1.08297	0.000136759	0.000659354												0.2296	-3.21789	0	-14.4251		-0.51581	0	0	-0.51581	0	0	-0.51581	0							45.5	1.189	45.5	17.107	45.5	23.2527
1144	0.01083	1144	0.02382		1.08392	0.000137683	0.000666527												0.23637	-3.21788	0	-14.4101		-0.50581	0	0	-0.50581	0	0	-0.50581	0							45.6	1.156	45.6	16.9754	45.6	22.7516
1143	0.01091	1143	0.02407		1.08486	0.000139962	0.000681788												0.24314	-3.21785	0	-14.3961		-0.49581	0	0	-0.49581	0	0	-0.49581	0							45.7	1.187	45.7	16.6819	45.7	22.5504
1142	0.01094	1142	0.02426		1.08581	0.000141186	0.000693834												0.24991	-3.2178	0	-14.3811		-0.48581	0	0	-0.48581	0	0	-0.48581	0							45.8	1.118	45.8	16.3163	45.8	22.1492
1141	0.01101	1141	0.02447		1.08677	0.000143205	0.000707311												0.25668	-3.21775	0	-14.3671		-0.47581	0	0	-0.47581	0	0	-0.47581	0							45.9	1.126	45.9	16.1307	45.9	21.7481
1140	0.01106	1140	0.0246		1.08772	0.000144785	0.000716102												0.26345	-3.21768	0	-14.3521		-0.46581	0	0	-0.46581	0	0	-0.46581	0							46	1.171	46	15.8732	46	21.5469
1139	0.01114	1139	0.02486		1.08867	0.000147063	0.000732616												0.27022	-3.21761	0	-14.3381		-0.45681	0	0	-0.45681	0	0	-0.45681	0							46.1	1.126	46.1	15.6156	46.1	21.0457
1138	0.0112	1138	0.02498		1.08963	0.000148882	0.000740855												0.27699	-3.21752	0	-14.3231		-0.44681	0	0	-0.44681	0	0	-0.44681	0							46.2	1.169	46.2	15.2861	46.2	20.7446
1137	0.01124	1137	0.02522		1.09059	0.000150289	0.000756474												0.28376	-3.21742	0	-14.3091		-0.43681	0	0	-0.43681	0	0	-0.43681	0							46.3	1.16	46.3	15.1005	46.3	20.3434
1136	0.01131	1136	0.0254		1.09155	0.000152349	0.000768749												0.29054	-3.21731	1e-05	-14.2941		-0.42681	0	0	-0.42681	0	0	-0.42681	0							46.4	1.121	46.4	14.8789	46.4	20.1422
1135	0.01138	1135	0.02564		1.09251	0.000154709	0.000784573												0.29731	-3.2172	8e-05	-14.2801		-0.41681	0	0	-0.41681	0	0	-0.41681	0							46.5	1.107	46.5	14.7114	46.5	19.7411
1134	0.0114	1134	0.02571		1.09347	0.000155416	0.000790181												0.30408	-3.21707	0.00058	-14.2651		-0.40681	0	0	-0.40681	0	0	-0.40681	0							46.6	1.142	46.6	14.4538	46.6	19.4399
1133	0.01149	1133	0.02601		1.09444	0.000158085	0.000810332												0.31085	-3.21694	0.00362	-14.2511		-0.39681	0	0	-0.39681	0	0	-0.39681	0							46.7	1.117	46.7	14.5922	46.7	19.0387
1132	0.01152	1132	0.02612		1.09541	0.000159108	0.000818557												0.31762	-3.2168	0.01928	-14.2361		-0.38681	0	0	-0.38681	0	0	-0.38681	0							46.8	1.194	46.8	13.9027	46.8	18.8376
1131	0.01161	1131	0.02641		1.09637	0.00016215	0.000838554												0.32439	-3.21666	0.08724	-14.2211		-0.37781	0	0	-0.37781	0	0	-0.37781	0							46.9	1.106	46.9	13.7531	46.9	18.5364
1130	0.01162	1130	0.02655		1.09735	0.000162532	0.000848948												0.33116	-3.21653	0.3355	-14.2071		-0.36781	0	0	-0.36781	0	0	-0.36781	0							47	1.098	47	13.6036	47	18.2352
1129	0.01171	1129	0.02683		1.09832	0.000165346	0.000868289												0.33793	-3.2164	1.098	-14.1921		-0.35781	0	0	-0.35781	0	0	-0.35781	0							47.1	1.132	47.1	13.436	47.1	17.934
1128	0.01175	1128	0.02694		1.09929	0.000166786	0.000877252												0.3447	-3.21631	3.06	-14.1781		-0.34781	0	0	-0.34781	0	0	-0.34781	0							47.2	1.111	47.2	13.3944	47.2	17.5329
1127	0.01182	1127	0.02726		1.10027	0.00016911	0.000899532												0.35147	-3.21628	7.284	-14.1631		-0.33781	0	0	-0.33781	0	0	-0.33781	0							47.3	1.092	47.3	13.0649	47.3	17.4317
1126	0.01183	1126	0.02734		1.10124	0.000169587	0.000906444												0.35147	-3.21628	14.84	-14.1491		-0.32781	0	0	-0.32781	0	0	-0.32781	0							47.4	1.119	47.4	13.0053	47.4	17.1305
1125	0.01194	1125	0.0277		1.10222	0.000173108	0.000931963												0.36502	-3.21642	25.96	-14.1341		-0.31781	0	0	-0.31781	0	0	-0.31781	0							47.5	1.082	47.5	12.7117	47.5	17.1294
1124	0.012	1124	0.02783		1.1032	0.000175166	0.00094254												0.37856	-3.21674	39.18	-14.1201		-0.30881	0	0	-0.30881	0	0	-0.30881	0							47.6	1.12	47.6	12.4362	47.6	16.5282
1123	0.01205	1123	0.02811		1.10419	0.000176897	0.000963396												0.3921	-3.21714	51.24	-14.1051		-0.29881	0	0	-0.29881	0	0	-0.29881	0							47.7	1.091	47.7	12.1426	47.7	16.427
1122	0.01208	1122	0.02825		1.10517	0.000178088	0.000975031												0.40564	-3.21757	58.43	-14.0911		-0.28881	0	0	-0.28881	0	0	-0.28881	0							47.8	1.106	47.8	11.885	47.8	16.2259
1121	0.01216	1121	0.02853		1.10616	0.000181069	0.000996174												0.41918	-3.21801	58.45	-14.0761		-0.27881	0	0	-0.27881	0	0	-0.27881	0							47.9	1.085	47.9	11.8615	47.9	15.9247
1120	0.01221	1120	0.02871		1.10714	0.000182885	0.00101												0.43273	-3.21845	51.56	-14.0621		-0.26881	0	0	-0.26881	0	0	-0.26881	0							48	1.076	48	11.6759	48	15.7235
1119	0.01231	1119	0.02902		1.10813	0.000186129	0.00103												0.44627	-3.21889	40.24	-14.0471		-0.25881	0	0	-0.25881	0	0	-0.25881	0							48.1	1.111	48.1	11.5444	48.1	15.5224
1118	0.01235	1118	0.02912		1.10912	0.000187494	0.00104												0.45981	-3.21932	27.8	-14.0321		-0.24881	0	0	-0.24881	0	0	-0.24881	0							48.2	1.088	48.2	11.3408	48.2	15.3212
1117	0.01244	1117	0.02938		1.11012	0.000190618	0.00106												0.47335	-3.21974	16.98	-14.0181		-0.23881	0	0	-0.23881	0	0	-0.23881	0							48.3	1.064	48.3	11.2272	48.3	15.22
1116	0.01245	1116	0.02951		1.11111	0.000191252	0.00108												0.48689	-3.22013	9.122	-14.0031		-0.22981	0	0	-0.22981	0	0	-0.22981	0							48.4	1.094	48.4	11.1497	48.4	15.0189
1115	0.01254	1115	0.02982		1.11211	0.000194426	0.0011												0.50044	-3.21115	4.289	-13.9891		-0.21981	0	0	-0.21981	0	0	-0.21981	0							48.5	1.085	48.5	10.8561	48.5	14.6177
1114	0.01256	1114	0.02997		1.11311	0.000195586	0.00111												0.51398	-3.21083	1.755	-13.9741		-0.20981	0	0	-0.20981	0	0	-0.20981	0							48.6	1.057	48.6	10.7425	48.6	14.5165
1113	0.01268	1113	0.0303		1.11411	0.000199683	0.00114												0.52752	-3.21054	0.6216	-13.9601		-0.19981	0	0	-0.19981	0	0	-0.19981	0							48.7	1.056	48.7	10.521	48.7	14.3154
1112	0.01272	1112	0.03042		1.11511	0.000201078	0.00115												0.54106	-3.21029	0.1898	-13.9451		-0.18981	0	0	-0.18981	0	0	-0.18981	0							48.8	1.085	48.8	10.4074	48.8	14.1142
1111	0.01282	1111	0.03076		1.11611	0.000204617	0.00118												0.5546	-3.21008	0.04978	-13.9311		-0.17981	0	0	-0.17981	0	0	-0.17981	0							48.9	1.022	48.9	10.2399	48.9	13.913
1110	0.01282	1110	0.03083		1.11712	0.000204996	0.00119												0.56814	-3.20991	0.01119	-13.9161		-0.16981	0	0	-0.16981	0	0	-0.16981	0							49	1.066	49	10.0903	49	13.5119
1109	0.01293	1109	0.03115		1.11812	0.000209124	0.00121												0.58169	-3.20979	0.00215	-13.9021		-0.16081	0	0	-0.16081	0	0	-0.16081	0							49.1	1.064	49.1	9.83274	49.1	13.3107
1108	0.013	1108	0.03126		1.11913	0.000211642	0.00122												0.59523	-3.20972	0.00035	-13.8871		-0.15081	0	0	-0.15081	0	0	-0.15081	0							49.2	1.046	49.2	9.70118	49.2	13.1095
1107	0.0131	1107	0.03161		1.12014	0.000215316	0.00125												0.60877	-3.2097	5e-05	-13.8721		-0.14081	0	0	-0.14081	0	0	-0.14081	0							49.3	1.077	49.3	9.64161	49.3	13.0083
1106	0.01316	1106	0.03173		1.12116	0.000217556	0.00127													--	1e-05	-13.8581		-0.13081	0	0	-0.13081	0	0	-0.13081	0							49.4	1.034	49.4	9.42005	49.4	13.0072
1105	0.01324	1105	0.03202		1.12217	0.000220751	0.00129												#	Band-Index	0	-13.8431		-0.12081	0	0	-0.12081	0	0	-0.12081	0							49.5	1.024	49.5	9.39649	49.5	12.906
1104	0.01331	1104	0.03219		1.12319	0.00022344	0.00131												0.60877	-3.09556	0	-13.8291		-0.11081	0	0	-0.11081	0	0	-0.11081	0							49.6	1.029	49.6	9.24692	49.6	12.8048
1103	0.01339	1103	0.03249		1.12421	0.000226595	0.00133												0.59523	-3.09746	0	-13.8141		-0.10081	0	0	-0.10081	0	0	-0.10081	0							49.7	1.043	49.7	9.07936	49.7	12.4037
1102	0.01345	1102	0.03275		1.12523	0.000228964	0.00136												0.58169	-3.10422	0	-13.8001		-0.09081	0	0	-0.09081	0	0	-0.09081	0							49.8	1.038	49.8	8.9118	49.8	12.3025
1101	0.01351	1101	0.03298		1.12625	0.000231466	0.00138												0.56814	-3.11486	0	-13.7851		-0.08181	0	0	-0.08181	0	0	-0.08181	0							49.9	1.017	49.9	8.85224	49.9	12.0013
1100	0.01354	1100	0.03312		1.12727	0.000232877	0.00139												0.5546	-3.12862	0	-13.7711		-0.07181	0	0	-0.07181	0	0	-0.07181	0							50	1.027	50	8.68467	50	11.9002
1099	0.01367	1099	0.03345		1.1283	0.000237768	0.00142												0.54106	-3.14475	0	-13.7561		-0.06181	0	0	-0.06181	0	0	-0.06181	0							50.1	1.019	50.1	8.53511	50.1	11.599
1098	0.01373	1098	0.03356		1.12933	0.000240257	0.00144												0.52752	-3.16254	0	-13.7421		-0.05181	0	0	-0.05181	0	0	-0.05181	0							50.2	1.005	50.2	8.45755	50.2	11.5978
1097	0.01383	1097	0.03397		1.13036	0.000244244	0.00147												0.51398	-3.18143	0	-13.7271		-0.04181	0	0	-0.04181	0	31.8576	-0.04181	62.22							50.3	1.035	50.3	8.25399	50.3	11.2967
1096	0.01387	1096	0.03414		1.13139	0.000246189	0.00149												0.50044	-3.20096	0	-13.7131		-0.03181	0	0	-0.03181	0	66.3292	-0.03181	136.6							50.4	1.018	50.4	8.12242	50.4	11.0955
1095	0.01396	1095	0.03443		1.13242	0.000249843	0.00152												0.48689	-3.21151	0	-13.6981		-0.02181	0	0	-0.02181	0	0	-0.02181	0							50.5	1.008	50.5	7.99086	50.5	10.9943
1094	0.01402	1094	0.03458		1.13346	0.000252392	0.00154												0.47335	-3.21189	0	-13.6831		-0.01281	0	0	-0.01281	0	68.7305	-0.01281	159.4							50.6	1.01	50.6	7.8593	50.6	10.6932
1093	0.01411	1093	0.0349		1.13449	0.000256193	0.00157												0.45981	-3.21229	0	-13.6691		-0.00281	0	0	-0.00281	0	0	-0.00281	0							50.7	1.039	50.7	7.78173	50.7	10.592
1092	0.01415	1092	0.03514		1.13553	0.000258114	0.00159												0.44627	-3.21272	0	-13.6541		0.00719	0	0	0.00719	0	0	0.00719	0							50.8	1.015	50.8	7.65017	50.8	10.0908
1091	0.01427	1091	0.03549		1.13657	0.00026311	0.00163												0.43273	-3.21315	0	-13.6401		0.01719	0	0	0.01719	0	0	0.01719	0							50.9	0.986	50.9	7.55461	50.9	10.2896
1090	0.01432	1090	0.0356		1.13761	0.00026526	0.00164												0.41918	-3.21358	0	-13.6251		0.02719	0	0	0.02719	0	0	0.02719	0							51	1.004	51	7.44105	51	10.1885
1089	0.01444	1089	0.03596		1.13866	0.000270478	0.00168												0.40564	-3.21402	0	-13.6111		0.03719	0	0	0.03719	0	0	0.03719	0							51.1	0.991	51.1	7.29148	51.1	9.98731
1088	0.01449	1088	0.03627		1.13971	0.000272806	0.00171												0.3921	-3.21444	0	-13.5961		0.04719	0	0	0.04719	0	0	0.04719	0							51.2	1.008	51.2	7.12392	51.2	9.78615
1087	0.01458	1087	0.03656		1.14075	0.000276717	0.00174												0.37856	-3.21483	0	-13.5821		0.05719	0	0	0.05719	0	0	0.05719	0							51.3	1.003	51.3	7.04636	51.3	9.78498
1086	0.01463	1086	0.03667		1.1418	0.000278861	0.00175												0.36502	-3.21516	0	-13.5671		0.06619	0	0	0.06619	0	0	0.06619	0							51.4	1.013	51.4	6.89679	51.4	9.68381
1085	0.01476	1085	0.03707		1.14286	0.000284361	0.00179												0.35147	-3.2153	0	-13.5531		0.07619	0	0	0.07619	0	0	0.07619	0							51.5	1.029	51.5	6.76523	51.5	9.38264
1084	0.0148	1084	0.03732		1.14391	0.000286521	0.00182												0.35147	-3.2153	0	-13.5381		0.08619	0	0	0.08619	0	0	0.08619	0							51.6	0.974	51.6	6.77767	51.6	9.58147
1083	0.0149	1083	0.03764		1.14497	0.000290867	0.00186												0.3447	-3.21526	0	-13.5231		0.09619	0	0	0.09619	0	0	0.09619	0							51.7	0.982	51.7	6.62811	51.7	9.0803
1082	0.01494	1082	0.03778		1.14603	0.000292966	0.00187												0.33793	-3.21517	0	-13.5091		0.10619	0	0	0.10619	0	0	0.10619	0							51.8	0.976	51.8	6.46054	51.8	9.07914
1081	0.01507	1081	0.03832		1.14709	0.000298844	0.00193												0.33116	-3.21505	0	-13.4941		0.11619	0	0	0.11619	0	0	0.11619	0							51.9	0.998	51.9	6.38298	51.9	8.97797
1080	0.01516	1080	0.03843		1.14815	0.000302939	0.00195												0.32439	-3.21491	0	-13.4801		0.12619	0	0	0.12619	0	0	0.12619	0							52	0.973	52	6.25142	52	8.8768
1079	0.01523	1079	0.03882		1.14921	0.000306292	0.00199												0.31762	-3.21477	0	-13.4651		0.13519	0	0	0.13519	0	0	0.13519	0							52.1	0.972	52.1	6.17386	52.1	8.67563
1078	0.01529	1078	0.03891		1.15028	0.000309274	0.002												0.31085	-3.21464	0	-13.4511		0.14519	0	0	0.14519	0	0	0.14519	0							52.2	1.002	52.2	6.09629	52.2	8.37446
1077	0.01543	1077	0.03946		1.15135	0.000315789	0.00206												0.30408	-3.21451	0	-13.4361		0.15519	0	0	0.15519	0	0	0.15519	0							52.3	0.98	52.3	5.89273	52.3	8.37329
1076	0.01546	1076	0.03969		1.15242	0.000317533	0.00209												0.29731	-3.21438	0	-13.4221		0.16519	0	0	0.16519	0	0	0.16519	0							52.4	0.946	52.4	5.85117	52.4	8.27212
1075	0.01558	1075	0.0401		1.15349	0.000322959	0.00214												0.29054	-3.21427	0	-13.4071		0.17519	0	0	0.17519	0	0	0.17519	0							52.5	1.013	52.5	5.7736	52.5	7.97096
1074	0.01569	1074	0.04021		1.15456	0.000328031	0.00216												0.28376	-3.21416	0	-13.3931		0.18519	0	0	0.18519	0	0	0.18519	0							52.6	1.013	52.6	5.62404	52.6	7.86979
1073	0.01579	1073	0.04066		1.15564	0.000333113	0.00221												0.27699	-3.21407	0	-13.3781		0.19519	0	0	0.19519	0	0	0.19519	0							52.7	0.977	52.7	5.58248	52.7	7.76862
1072	0.01581	1072	0.0408		1.15672	0.000334603	0.00223												0.27022	-3.21398	1e-05	-13.3641		0.20519	0	0	0.20519	0	0	0.20519	0							52.8	0.975	52.8	5.41492	52.8	7.56745
1071	0.01594	1071	0.04116		1.1578	0.000340707	0.00227												0.26345	-3.2139	0.00012	-13.3491		0.21419	0	0	0.21419	0	0	0.21419	0							52.9	0.973	52.9	5.33735	52.9	7.46628
1070	0.01602	1070	0.04154		1.15888	0.000344579	0.00232												0.25668	-3.21384	0.00084	-13.3341		0.22419	0	0	0.22419	0	0	0.22419	0							53	0.966	53	5.22379	53	7.26511
1069	0.0161	1069	0.04199		1.15996	0.00034872	0.00237												0.24991	-3.21379	0.00495	-13.3201		0.23419	0	0	0.23419	0	0	0.23419	0							53.1	0.939	53.1	5.09223	53.1	7.26395
1068	0.0162	1068	0.04206		1.16105	0.000353683	0.00238												0.24314	-3.21374	0.02457	-13.3051		0.24419	0	0	0.24419	0	0	0.24419	0							53.2	1.026	53.2	5.03266	53.2	7.06278
1067	0.01635	1067	0.04249		1.16214	0.000361122	0.00244												0.23637	-3.21371	0.1033	-13.2911		0.25419	0	0	0.25419	0	0	0.25419	0							53.3	0.986	53.3	4.8831	53.3	6.96161
1066	0.01636	1066	0.04269		1.16323	0.000362098	0.00247												0.2296	-3.2137	0.3677	-13.2761		0.26419	0	0	0.26419	0	0	0.26419	0							53.4	0.962	53.4	4.82354	53.4	6.96044
1065	0.01649	1065	0.0431		1.16432	0.000368523	0.00252												0.22283	-3.21369	1.11	-13.2621		0.27419	0	0	0.27419	0	0	0.27419	0							53.5	0.937	53.5	4.74598	53.5	6.65927
1064	0.0166	1064	0.04339		1.16541	0.000374422	0.00256												0.22283	-3.21369	2.842	-13.2471		0.28419	0	0	0.28419	0	0	0.28419	0							53.6	0.956	53.6	4.72241	53.6	6.3581
1063	0.01673	1063	0.04387		1.16651	0.0003807	0.00262												0.2111	-3.21364	6.178	-13.2331		0.29319	0	0	0.29319	0	0	0.29319	0							53.7	0.959	53.7	4.55485	53.7	6.55694
1062	0.01677	1062	0.04404		1.16761	0.000383502	0.00264												0.19937	-3.21349	11.42	-13.2181		0.30319	0	0	0.30319	0	0	0.30319	0							53.8	0.94	53.8	4.31529	53.8	6.30577
1061	0.0169	1061	0.04438		1.16871	0.00039023	0.00269												0.18764	-3.21326	18	-13.2041		0.31319	0	0	0.31319	0	0	0.31319	0							53.9	0.91	53.9	4.32772	53.9	6.1546
1060	0.01699	1060	0.0446		1.16981	0.000395231	0.00272												0.17591	-3.21298	24.31	-13.1891		0.32319	0	0	0.32319	0	0	0.32319	0							54	0.934	54	4.35816	54	6.28343
1059	0.01714	1059	0.04502		1.17092	0.000402631	0.00278												0.16419	-3.21267	28.34	-13.1741		0.33319	0	0	0.33319	0	0	0.33319	0							54.1	0.956	54.1	4.1186	54.1	5.77226
1058	0.01716	1058	0.0452		1.17202	0.000404519	0.00281												0.15246	-3.21234	28.93	-13.1601		0.34319	0	0	0.34319	0	0	0.34319	0							54.2	0.949	54.2	4.05904	54.2	5.79109
1057	0.01735	1057	0.04563		1.17313	0.000414338	0.00287												0.14073	-3.21201	26.56	-13.1451		0.35319	0	0	0.35319	0	0	0.35319	0							54.3	0.923	54.3	3.94547	54.3	5.68993
1056	0.01738	1056	0.04578		1.17424	0.000416458	0.00289												0.129	-3.21169	22.85	-13.1311		0.36219	0	0	0.36219	0	0	0.36219	0							54.4	0.9	54.4	3.57991	54.4	5.70876
1055	0.0175	1055	0.04622		1.17536	0.00042311	0.00295												0.11728	-3.21138	19.46	-13.1161		0.37219	0	0	0.37219	0	0	0.37219	0							54.5	0.95	54.5	3.98835	54.5	5.53759
1054	0.01755	1054	0.04635		1.17647	0.000426128	0.00297												0.10555	-3.19661	17.11	-13.1021		0.38219	0	0	0.38219	0	0	0.38219	0							54.6	0.924	54.6	4.07279	54.6	5.26642
1053	0.01767	1053	0.04686		1.17759	0.000433119	0.00304												0.09382	-3.17991	15.53	-13.0871		0.39219	0	0	0.39219	0	0	0.39219	0							54.7	0.913	54.7	3.61722	54.7	5.27525
1052	0.01773	1052	0.04703		1.17871	0.000436701	0.00307												0.08209	-3.16364	14.07	-13.0731		0.40219	0	0	0.40219	0	0	0.40219	0							54.8	0.905	54.8	3.52166	54.8	5.14408
1051	0.01786	1051	0.04744		1.17983	0.00044403	0.00313												0.07037	-3.14812	12.27	-13.0581		0.41219	0	0	0.41219	0	0	0.41219	0							54.9	0.917	54.9	3.5701	54.9	5.22292
1050	0.0179	1050	0.04761		1.18095	0.000447107	0.00316												0.05864	-3.13374	10.16	-13.0441		0.42219	0	0	0.42219	0	0	0.42219	0							55	0.948	55	3.52853	55	5.26175
1049	0.01807	1049	0.0481		1.18208	0.000456309	0.00323												0.04691	-3.12094	8.159	-13.0291		0.43219	0	0	0.43219	0	0	0.43219	0							55.1	0.893	55.1	3.43297	55.1	4.77058
1048	0.01813	1048	0.04826		1.18321	0.000459929	0.00326												0.03518	-3.1102	6.825	-13.0151		0.44119	0	0	0.44119	0	0	0.44119	0							55.2	0.909	55.2	3.44541	55.2	4.70941
1047	0.01828	1047	0.04875		1.18434	0.000468585	0.00333												0.02346	-3.10204	6.503	-13.0001		0.45119	0	0	0.45119	0	0	0.45119	0							55.3	0.917	55.3	3.22385	55.3	4.55824
1046	0.01834	1046	0.04892		1.18547	0.000472919	0.00336												0.01173	-3.09694	7.192	-12.9851		0.46119	0	0	0.46119	0	0	0.46119	0							55.4	0.929	55.4	3.18228	55.4	4.43707
1045	0.01849	1045	0.04939		1.1866	0.00048131	0.00343												0	-3.09556	8.547	-12.9711		0.47119	0	0	0.47119	0	0	0.47119	0							55.5	0.913	55.5	3.05072	55.5	4.43591
1044	0.0186	1044	0.04958		1.18774	0.000487972	0.00347													--	10.03	-12.9561		0.48119	0	0	0.48119	0	0	0.48119	0							55.6	0.943	55.6	3.00916	55.6	4.23474
1043	0.01874	1043	0.0501		1.18888	0.000496493	0.00355												#	Band-Index	11.13	-12.9421		0.49119	0	0	0.49119	0	0	0.49119	0							55.7	0.889	55.7	2.85959	55.7	4.12357
1042	0.01881	1042	0.05027		1.19002	0.000501048	0.00358												0	-3.09512	11.54	-12.9271		0.50119	0	0	0.50119	0	0	0.50119	0							55.8	0.92	55.8	2.87203	55.8	3.9924
1041	0.01897	1041	0.05082		1.19116	0.000510404	0.00366												0.01173	-3.09549	11.26	-12.9131		0.51019	0	0	0.51019	0	0	0.51019	0							55.9	0.933	55.9	2.77647	55.9	3.83123
1040	0.01902	1040	0.05097		1.19231	0.000514465	0.00369												0.02346	-3.0955	10.51	-12.8981		0.52019	0	0	0.52019	0	0	0.52019	0							56	0.933	56	2.60891	56	3.72006
1039	0.01919	1039	0.05149		1.19346	0.000524696	0.00378												0.03518	-3.0955	9.568	-12.8841		0.53019	0	0	0.53019	0	0	0.53019	0							56.1	0.925	56.1	2.56734	56.1	3.6289
1038	0.01928	1038	0.05168		1.19461	0.0005303	0.00381												0.04691	-3.0955	8.644	-12.8691		0.54019	0	0	0.54019	0	0	0.54019	0							56.2	0.878	56.2	2.50778	56.2	3.67773
1037	0.01941	1037	0.05221		1.19576	0.000538901	0.0039												0.05864	-3.0955	7.815	-12.8551		0.55019	0	0	0.55019	0	0	0.55019	0							56.3	0.932	56.3	2.43022	56.3	3.58656
1036	0.01946	1036	0.0524		1.19691	0.00054269	0.00393												0.07037	-3.0955	7.08	-12.8401		0.56019	0	0	0.56019	0	0	0.56019	0							56.4	0.893	56.4	2.40666	56.4	3.45539
1035	0.01966	1035	0.05297		1.19807	0.00055477	0.00403												0.08209	-3.0955	6.389	-12.8251		0.57019	0	0	0.57019	0	0	0.57019	0							56.5	0.921	56.5	2.34709	56.5	3.39422
1034	0.01974	1034	0.05313		1.19923	0.000560323	0.00406												0.09382	-3.0955	5.669	-12.8111		0.58019	0	0	0.58019	0	0	0.58019	0							56.6	0.85	56.6	2.26953	56.6	2.89305
1033	0.0199	1033	0.05362		1.20039	0.000570562	0.00414												0.10555	-3.0955	4.854	-12.7961		0.58919	0	0	0.58919	0	0	0.58919	0							56.7	0.92	56.7	2.11997	56.7	3.01189
1032	0.01992	1032	0.05383		1.20155	0.000573007	0.00418												0.11728	-3.0955	3.928	-12.7821		0.59919	0	0	0.59919	0	0	0.59919	0							56.8	0.906	56.8	2.0604	56.8	3.03072
1031	0.02011	1031	0.05445		1.20272	0.000584854	0.00429												0.129	-3.0955	2.945	-12.7671		0.60919	0	0	0.60919	0	0	0.60919	0							56.9	0.872	56.9	2.01884	56.9	2.86955
1030	0.02021	1030	0.05465		1.20388	0.000592078	0.00433												0.14073	-3.0955	2.009	-12.7531		0.61919	0	0	0.61919	0	0	0.61919	0							57	0.879	57	1.97728	57	2.73838
1029	0.0204	1029	0.05515		1.20505	0.000604362	0.00442												0.15246	-3.0955	1.227	-12.7381		0.62919	0	0	0.62919	0	0	0.62919	0							57.1	0.903	57.1	1.86372	57.1	2.66721
1028	0.0205	1028	0.05537		1.20623	0.000611557	0.00446												0.16419	-3.0955	0.6628	-12.7241		0.63919	0	0	0.63919	0	0	0.63919	0							57.2	0.91	57.2	1.85815	57.2	2.56604
1027	0.02062	1027	0.05587		1.2074	0.000619802	0.00455												0.17591	-3.0955	0.3135	-12.7091		0.64919	0	0	0.64919	0	0	0.64919	0							57.3	0.89	57.3	1.76259	57.3	2.46488
1026	0.02069	1026	0.0561		1.20858	0.000625152	0.0046												0.18764	-3.0955	0.1289	-12.6951		0.65819	0	0	0.65819	0	0	0.65819	0							57.4	0.894	57.4	1.64903	57.4	2.39371
1025	0.0209	1025	0.05665		1.20976	0.000638979	0.0047												0.19937	-3.0955	0.0458	-12.6801		0.66819	0	0	0.66819	0	0	0.66819	0							57.5	0.891	57.5	1.55346	57.5	2.46254
1024	0.02097	1024	0.05689		1.21094	0.000644686	0.00475												0.2111	-3.0955	0.01403	-12.6661		0.67819	0	0	0.67819	0	0	0.67819	0							57.6	0.838	57.6	1.4219	57.6	2.25137
1023	0.02117	1023	0.05749		1.21212	0.000658678	0.00486												0.22283	-3.0955	0.00369	-12.6511		0.68819	0	0	0.68819	0	0	0.68819	0							57.7	0.841	57.7	1.36234	57.7	2.1102
1022	0.02119	1022	0.05763		1.21331	0.000661191	0.00489												0.22283	-3.0955	0.00084	-12.6361		0.69819	0	0	0.69819	0	0	0.69819	0							57.8	0.916	57.8	1.44678	57.8	1.96903
1021	0.02144	1021	0.05823		1.2145	0.000677747	0.005												0.2296	-3.0955	0.00016	-12.6221		0.70819	0	0	0.70819	0	0	0.70819	0							57.9	0.879	57.9	1.31521	57.9	2.19786
1020	0.0215	1020	0.05843		1.21569	0.000683101	0.00505												0.23637	-3.0955	3e-05	-12.6071		0.71819	0	0	0.71819	0	0	0.71819	0							58	0.862	58	1.27365	58	1.9967
1019	0.0217	1019	0.05902		1.21688	0.000697223	0.00516												0.24314	-3.09549	0	-12.5931		0.72819	0	0	0.72819	0	0	0.72819	0							58.1	0.893	58.1	1.21409	58.1	2.21553
1018	0.02179	1018	0.05932		1.21807	0.000704288	0.00522												0.24991	-3.09549	0	-12.5781		0.73719	0	0	0.73719	0	0	0.73719	0							58.2	0.9	58.2	1.20853	58.2	1.85436
1017	0.02197	1017	0.05987		1.21927	0.000717714	0.00533												0.25668	-3.09548	0	-12.5641		0.74719	0	0	0.74719	0	0	0.74719	0							58.3	0.881	58.3	0.84296	58.3	1.77319
1016	0.02204	1016	0.06001		1.22047	0.000723829	0.00536												0.26345	-3.09548	0	-12.5491		0.75719	0	0	0.75719	0	0	0.75719	0							58.4	0.888	58.4	0.8914	58.4	1.82202
1015	0.02229	1015	0.06063		1.22167	0.00074164	0.00549												0.27022	-3.09547	0	-12.5351		0.76719	0	0	0.76719	0	0	0.76719	0							58.5	0.845	58.5	0.95784	58.5	1.70085
1014	0.02236	1014	0.06083		1.22288	0.000747748	0.00553												0.27699	-3.09546	0	-12.5201		0.77719	0	0	0.77719	0	0	0.77719	0							58.6	0.901	58.6	0.91627	58.6	1.67969
1013	0.02257	1013	0.06145		1.22409	0.000763606	0.00566												0.28376	-3.09545	0	-12.5061		0.78719	0	0	0.78719	0	0	0.78719	0							58.7	0.848	58.7	0.83871	58.7	1.66852
1012	0.02263	1012	0.06175		1.2253	0.000768839	0.00572												0.29054	-3.09544	0	-12.4911		0.79719	0	0	0.79719	0	0	0.79719	0							58.8	0.954	58.8	0.77915	58.8	1.39735
1011	0.02278	1011	0.06231		1.22651	0.000780407	0.00584												0.29731	-3.09542	0	-12.4761		0.80619	0	0	0.80619	0	0	0.80619	0							58.9	0.865	58.9	0.71959	58.9	1.27618
1010	0.02291	1010	0.06248		1.22772	0.000791154	0.00588												0.30408	-3.09541	0	-12.4621		0.81619	0	0	0.81619	0	0	0.81619	0							59	0.873	59	0.71402	59	1.09501
1009	0.02312	1009	0.06307		1.22894	0.000807059	0.00601												0.31085	-3.0954	0	-12.4471		0.82619	0	0	0.82619	0	0	0.82619	0							59.1	0.88	59.1	0.52846	59.1	0.96384
1008	0.02323	1008	0.06339		1.23016	0.000816872	0.00608												0.31762	-3.09539	0	-12.4331		0.83619	0	0	0.83619	0	0	0.83619	0							59.2	0.869	59.2	0.4869	59.2	0.97268
1007	0.02342	1007	0.06401		1.23138	0.000831849	0.00621												0.32439	-3.09538	0	-12.4181		0.84619	0	0	0.84619	0	0	0.84619	0							59.3	0.851	59.3	0.46333	59.3	0.79151
1006	0.02349	1006	0.06419		1.2326	0.000838133	0.00626												0.33116	-3.09537	0	-12.4041		0.85619	0	0	0.85619	0	0	0.85619	0							59.4	0.87	59.4	0.38577	59.4	0.75034
1005	0.02372	1005	0.06478		1.23383	0.000856362	0.00639												0.33793	-3.09536	0	-12.3891		0.86619	0	0	0.86619	0	0	0.86619	0							59.5	0.833	59.5	0.32621	59.5	0.62917
1004	0.02382	1004	0.06495		1.23506	0.000865602	0.00644												0.3447	-3.09535	0	-12.3751		0.87619	0	0	0.87619	0	0	0.87619	0							59.6	0.851	59.6	0.24865	59.6	0.648
1003	0.02402	1003	0.06568		1.23629	0.000881961	0.00659												0.35147	-3.09534	0	-12.3601		0.88519	0	0	0.88519	0	0	0.88519	0							59.7	0.864	59.7	0.24672	59.7	0.21683
1002	0.02413	1002	0.06597		1.23752	0.000891359	0.00667												0.35147	-3.09534	0	-12.3461		0.89519	0	0	0.89519	0	0	0.89519	0							59.8	0.847	59.8	0.16274	59.8	0.41567
1001	0.02433	1001	0.06655		1.23876	0.000908728	0.0068												0.36502	-3.09536	0	-12.3311		0.90519	0	0	0.90519	0	0	0.90519	0							59.9	0.861	59.9	0.09677	59.9	0.19703
1000	0.02443	1000	0.06682		1.24	0.000917968	0.00686												0.37856	-3.09538	0	-12.3171		0.91519	0	0	0.91519	0	0	0.91519	0							60	0.825	60	0.1388	60	0.48834
999	0.02467	999	0.06755		1.24124	0.000937355	0.00703												0.3921	-3.0954	0	-12.3021		0.92519	0	0	0.92519	0	0	0.92519	0							60.1	0.811	60.1	0.09082	60.1	-0.06034
998	0.02475	998	0.06769		1.24248	0.000945522	0.00707												0.40564	-3.09543	0	-12.2871		0.93519	0	0	0.93519	0	0	0.93519	0							60.2	1.021	60.2	2.95885	60.2	0.07097
997	0.02501	997	0.0684		1.24373	0.000967373	0.00724												0.41918	-3.09544	0	-12.2731		0.94519	0	0	0.94519	0	0	0.94519	0							60.3	1.904	60.3	15.1689	60.3	4.18228
996	0.02508	996	0.06862		1.24498	0.00097524	0.0073												0.43273	-3.09546	1e-05	-12.2581		0.95419	0	0	0.95419	0	0	0.95419	0							60.4	2.09	60.4	18.2169	60.4	23.8436
995	0.02525	995	0.06938		1.24623	0.000989897	0.00748												0.44627	-3.09547	9e-05	-12.2441		0.96419	0	0	0.96419	0	0	0.96419	0							60.5	2.176	60.5	19.3569	60.5	27.0549
994	0.0254	994	0.06943		1.24748	0.001	0.0075												0.45981	-3.09549	0.0006	-12.2291		0.97419	0	0	0.97419	0	0	0.97419	0							60.6	2.269	60.6	20.101	60.6	29.4662
993	0.02561	993	0.07021		1.24874	0.00102	0.00769												0.47335	-3.0955	0.00363	-12.2151		0.98419	0	0	0.98419	0	0	0.98419	0							60.7	2.371	60.7	20.773	60.7	31.5775
992	0.02574	992	0.0704		1.25	0.00104	0.00774												0.48689	-3.09551	0.01845	-12.2001		0.99419	0	0	0.99419	0	0	0.99419	0							60.8	2.373	60.8	21.355	60.8	32.9888
991	0.02599	991	0.07116		1.25126	0.00106	0.00793												0.50044	-3.09551	0.07937	-12.1861		1.00419	0	0	1.00419	0	0	1.00419	0							60.9	2.448	60.9	21.811	60.9	34.1001
990	0.02608	990	0.07142		1.25253	0.00107	0.008												0.51398	-3.09552	0.2891	-12.1711		1.01419	0	0	1.01419	0	0	1.01419	0							61	2.438	61	22.2491	61	36.7115
989	0.02634	989	0.07213		1.25379	0.00109	0.00818												0.52752	-3.09553	0.8916	-12.1571		1.02419	0	0	1.02419	0	0	1.02419	0							61.1	2.51	61.1	22.6151	61.1	38.0228
988	0.02644	988	0.07226		1.25506	0.0011	0.00823												0.54106	-3.09553	2.329	-12.1421		1.03319	0	0	1.03319	0	0	1.03319	0							61.2	2.533	61.2	23.0531	61.2	39.3341
987	0.02663	987	0.07305		1.25633	0.00112	0.00842												0.5546	-3.09554	5.154	-12.1271		1.04319	0	0	1.04319	0	0	1.04319	0							61.3	2.548	61.3	23.4011	61.3	40.7454
986	0.02679	986	0.07335		1.25761	0.00114	0.00851												0.56814	-3.09554	9.669	-12.1131		1.05319	0	0	1.05319	0	0	1.05319	0							61.4	2.583	61.4	23.7672	61.4	42.2567
985	0.02706	985	0.07411		1.25888	0.00116	0.00871												0.58169	-3.09554	15.39	-12.0981		1.06319	0	0	1.06319	0	0	1.06319	0							61.5	2.612	61.5	24.1512	61.5	43.668
984	0.02717	984	0.07428		1.26016	0.00117	0.00876												0.59523	-3.09554	20.8	-12.0841		1.07319	0	0	1.07319	0	0	1.07319	0							61.6	2.601	61.6	24.4272	61.6	45.3793
983	0.02744	983	0.0752		1.26144	0.0012	0.009												0.60877	-3.09512	23.93	-12.0691		1.08319	0	0	1.08319	0	0	1.08319	0							61.7	2.601	61.7	24.7033	61.7	46.4907
982	0.02751	982	0.07534		1.26273	0.00121	0.00905													--	23.56	-12.0551		1.09319	0	0	1.09319	0	0	1.09319	0							61.8	2.606	61.8	25.0153	61.8	48.002
981	0.02777	981	0.07602		1.26402	0.00123	0.00923												#	Band-Index	20.05	-12.0401		1.10319	0	0	1.10319	0	0	1.10319	0							61.9	2.653	61.9	25.2913	61.9	49.4133
980	0.0279	980	0.07631		1.26531	0.00125	0.00932												0.60877	-2.76637	15.08	-12.0261		1.11219	0	0	1.11219	0	0	1.11219	0							62	2.627	62	25.6213	62	50.8246
979	0.02817	979	0.07707		1.2666	0.00127	0.00953												0.59523	-2.76634	10.49	-12.0111		1.12219	0	0	1.12219	0	0	1.12219	0							62.1	2.6	62.1	25.9154	62.1	52.5359
978	0.02829	978	0.0773		1.26789	0.00129	0.00961												0.58169	-2.76631	7.272	-11.9971		1.13219	0	0	1.13219	0	0	1.13219	0							62.2	2.629	62.2	26.1014	62.2	53.7472
977	0.02861	977	0.07816		1.26919	0.00132	0.00984												0.56814	-2.76626	5.455	-11.9821		1.14219	0	0	1.14219	0	0	1.14219	0							62.3	2.639	62.3	26.3774	62.3	55.3585
976	0.02869	976	0.07828		1.27049	0.00133	0.00989												0.5546	-2.7662	4.609	-11.9681		1.15219	0	0	1.15219	0	0	1.15219	0							62.4	2.618	62.4	26.7074	62.4	56.6698
975	0.02893	975	0.07907		1.27179	0.00135	0.01011												0.54106	-2.76612	4.349	-11.9531		1.16219	0	0	1.16219	0	0	1.16219	0							62.5	2.614	62.5	26.8755	62.5	57.9811
974	0.02905	974	0.07923		1.2731	0.00137	0.01017												0.52752	-2.76602	4.459	-11.9381		1.17219	0	0	1.17219	0	0	1.17219	0							62.6	2.63	62.6	27.0435	62.6	59.4924
973	0.02937	973	0.08017		1.27441	0.0014	0.01044												0.51398	-2.76592	4.767	-11.9241		1.18119	0	0	1.18119	0	0	1.18119	0							62.7	2.616	62.7	27.4815	62.7	60.8038
972	0.02943	972	0.08026		1.27572	0.00141	0.01048												0.50044	-2.7658	5.063	-11.9091		1.19119	0	0	1.19119	0	0	1.19119	0							62.8	2.637	62.8	27.5595	62.8	62.2151
971	0.02971	971	0.08117		1.27703	0.00144	0.01075												0.48689	-2.76568	5.196	-11.8951		1.20119	0	0	1.20119	0	0	1.20119	0							62.9	2.601	62.9	27.7276	62.9	63.7264
970	0.02983	970	0.08138		1.27835	0.00145	0.01082												0.47335	-2.76555	5.207	-11.8801		1.21119	0	0	1.21119	0	0	1.21119	0							63	2.595	63	28.0936	63	64.9377
969	0.03017	969	0.08227		1.27967	0.00149	0.01108												0.45981	-2.76542	5.318	-11.8661		1.22119	0	0	1.22119	0	0	1.22119	0							63.1	2.619	63.1	28.2796	63.1	66.249
968	0.03026	968	0.0826		1.28099	0.0015	0.0112												0.44627	-2.76529	5.734	-11.8511		1.23119	0	0	1.23119	0	0	1.23119	0							63.2	2.616	63.2	28.4656	63.2	67.6603
967	0.03055	967	0.08349		1.28232	0.00153	0.01146												0.43273	-2.76517	6.434	-11.8371		1.24119	0	0	1.24119	0	0	1.24119	0							63.3	2.627	63.3	28.7057	63.3	68.4716
966	0.03067	966	0.08353		1.28364	0.00155	0.0115												0.41918	-2.76506	7.146	-11.8221		1.25119	0	0	1.25119	0	0	1.25119	0							63.4	2.61	63.4	28.9457	63.4	70.183
965	0.03099	965	0.08447		1.28497	0.00159	0.01178												0.40564	-2.76496	7.554	-11.8081		1.26019	0	0	1.26019	0	0	1.26019	0							63.5	2.62	63.5	29.1317	63.5	71.2943
964	0.03117	964	0.08464		1.28631	0.00161	0.01185												0.3921	-2.76487	7.541	-11.7931		1.27019	0	0	1.27019	0	0	1.27019	0							63.6	2.62	63.6	29.4258	63.6	72.3056
963	0.03144	963	0.08559		1.28764	0.00164	0.01214												0.37856	-2.76481	7.227	-11.7781		1.28019	0	0	1.28019	0	0	1.28019	0							63.7	2.642	63.7	29.6118	63.7	73.5169
962	0.03156	962	0.08574		1.28898	0.00165	0.01221												0.36502	-2.76477	6.791	-11.7641		1.29019	0	0	1.29019	0	0	1.29019	0							63.8	2.618	63.8	29.7438	63.8	74.8282
961	0.03191	961	0.08656		1.29032	0.0017	0.01248												0.35147	-2.76475	6.268	-11.7491		1.30019	0	0	1.30019	0	0	1.30019	0							63.9	2.62	63.9	29.8578	63.9	75.7395
960	0.03205	960	0.08691		1.29167	0.00171	0.0126												0.35147	-2.76475	5.555	-11.7351		1.31019	0	0	1.31019	0	0	1.31019	0							64	2.588	64	30.1879	64	77.4508
959	0.03231	959	0.08787		1.29301	0.00175	0.01291												0.3447	-2.76476	4.585	-11.7201		1.32019	0	0	1.32019	0	0	1.32019	0							64.1	2.64	64.1	30.3739	64.1	77.8621
958	0.03245	958	0.08799		1.29436	0.00176	0.01297												0.33793	-2.76477	3.47	-11.7061		1.32919	0	0	1.32919	0	0	1.32919	0							64.2	2.644	64.2	30.5419	64.2	78.9734
957	0.03281	957	0.08886		1.29572	0.00181	0.01326												0.33116	-2.76479	2.456	-11.6911		1.33919	0	0	1.33919	0	0	1.33919	0							64.3	2.638	64.3	30.7639	64.3	80.0847
956	0.033	956	0.08919		1.29707	0.00183	0.01338												0.32439	-2.76482	1.758	-11.6771		1.34919	0	0	1.34919	0	0	1.34919	0							64.4	2.626	64.4	31.004	64.4	80.9961
955	0.03334	955	0.0901		1.29843	0.00187	0.01369												0.31762	-2.76485	1.415	-11.6621		1.35919	0	0	1.35919	0	0	1.35919	0							64.5	2.632	64.5	31.244	64.5	81.8074
954	0.03342	954	0.09029		1.29979	0.00189	0.01377												0.31085	-2.76489	1.306	-11.6481		1.36919	0	0	1.36919	0	0	1.36919	0							64.6	2.622	64.6	31.502	64.6	82.8187
953	0.03382	953	0.09134		1.30115	0.00194	0.01412												0.30408	-2.76493	1.272	-11.6331		1.37919	0	0	1.37919	0	0	1.37919	0							64.7	2.629	64.7	31.562	64.7	83.53
952	0.03389	952	0.09156		1.30252	0.00195	0.01422												0.29731	-2.76497	1.257	-11.6191		1.38919	0	0	1.38919	0	0	1.38919	0							64.8	2.601	64.8	31.6401	64.8	84.4413
951	0.03424	951	0.09258		1.30389	0.00199	0.01457												0.29054	-2.76502	1.35	-11.6041		1.39919	0	0	1.39919	0	0	1.39919	0							64.9	2.615	64.9	31.9161	64.9	85.1526
950	0.03434	950	0.09265		1.30526	0.00201	0.01463												0.28376	-2.76507	1.711	-11.5891		1.40819	0	0	1.40819	0	0	1.40819	0							65	2.636	65	32.2101	65	86.2639
949	0.03481	949	0.09387		1.30664	0.00207	0.01504												0.27699	-2.76511	2.431	-11.5751		1.41819	0	0	1.41819	0	0	1.41819	0							65.1	2.6	65.1	32.2881	65.1	88.2752
948	0.03495	948	0.09403		1.30802	0.00209	0.01513												0.27022	-2.76516	3.419	-11.5601		1.42819	0	0	1.42819	0	0	1.42819	0							65.2	2.669	65.2	32.4022	65.2	87.8866
947	0.03515	947	0.09509		1.3094	0.00212	0.0155												0.26345	-2.7652	4.425	-11.5461		1.43819	0	0	1.43819	0	0	1.43819	0							65.3	2.615	65.3	32.7322	65.3	88.4979
946	0.03534	946	0.0953		1.31078	0.00215	0.0156												0.25668	-2.76524	5.194	-11.5311		1.44819	0	0	1.44819	0	0	1.44819	0							65.4	2.656	65.4	32.5222	65.4	88.8092
945	0.0357	945	0.0964		1.31217	0.00219	0.016												0.24991	-2.76527	5.646	-11.5171		1.45819	0	0	1.45819	0	0	1.45819	0							65.5	2.583	65.5	32.9963	65.5	89.5205
944	0.03582	944	0.09625		1.31356	0.00221	0.01598												0.24314	-2.7653	5.915	-11.5021		1.46819	0	0	1.46819	0	0	1.46819	0							65.6	2.656	65.6	33.1283	65.6	89.7318
943	0.03621	943	0.09746		1.31495	0.00227	0.01642												0.23637	-2.76532	6.211	-11.4881		1.47719	0	0	1.47719	0	0	1.47719	0							65.7	2.618	65.7	33.3323	65.7	90.5431
942	0.03634	942	0.09765		1.31635	0.00229	0.01652												0.2296	-2.76533	6.591	-11.4731		1.48719	0	0	1.48719	0	0	1.48719	0							65.8	2.637	65.8	33.3923	65.8	91.1544
941	0.03671	941	0.09886		1.31775	0.00234	0.01697												0.22283	-2.76534	6.874	-11.4591		1.49719	0	0	1.49719	0	0	1.49719	0							65.9	2.65	65.9	33.4344	65.9	92.0657
940	0.03683	940	0.09916		1.31915	0.00236	0.01711												0.22283	-2.76534	6.775	-11.4441		1.50719	0	0	1.50719	0	0	1.50719	0							66	2.711	66	33.7104	66	92.2771
939	0.03736	939	0.10011		1.32055	0.00243	0.01748												0.2111	-2.76534	6.166	-11.4291		1.51719	0	0	1.51719	0	0	1.51719	0							66.1	2.619	66.1	33.9504	66.1	92.8884
938	0.03761	938	0.10021		1.32196	0.00247	0.01755												0.19937	-2.76536	5.224	-11.4151		1.52719	0	0	1.52719	0	0	1.52719	0							66.2	2.549	66.2	34.2444	66.2	93.1997
937	0.03798	937	0.10128		1.32337	0.00253	0.01796												0.18764	-2.7654	4.332	-11.4001		1.53719	0	0	1.53719	0	0	1.53719	0							66.3	2.554	66.3	34.3225	66.3	93.711
936	0.0381	936	0.10145		1.32479	0.00255	0.01806												0.17591	-2.76544	3.822	-11.3861		1.54719	0	0	1.54719	0	0	1.54719	0							66.4	2.609	66.4	34.4005	66.4	94.7223
935	0.03848	935	0.10264		1.3262	0.0026	0.01853												0.16419	-2.7655	3.78	-11.3711		1.55619	0	0	1.55619	0	0	1.55619	0							66.5	2.562	66.5	34.4785	66.5	95.3336
934	0.03856	934	0.1029		1.32762	0.00262	0.01866												0.15246	-2.76557	4.04	-11.3571		1.56619	0	0	1.56619	0	0	1.56619	0							66.6	2.647	66.6	34.6825	66.6	95.3449
933	0.03902	933	0.10433		1.32905	0.00269	0.01923												0.14073	-2.76564	4.302	-11.3421		1.57619	0	0	1.57619	0	0	1.57619	0							66.7	2.668	66.7	35.0126	66.7	96.6562
932	0.03922	932	0.10417		1.33047	0.00272	0.01921												0.129	-2.76572	4.299	-11.3281		1.58619	0	0	1.58619	0	0	1.58619	0							66.8	2.747	66.8	35.0906	66.8	96.2675
931	0.03968	931	0.10534		1.3319	0.00279	0.01968												0.11728	-2.76581	3.928	-11.3131		1.59619	0	0	1.59619	0	0	1.59619	0							66.9	2.721	66.9	35.1506	66.9	96.3789
930	0.03973	930	0.10553		1.33333	0.00281	0.0198												0.10555	-2.76589	3.318	-11.2991		1.60619	0	0	1.60619	0	0	1.60619	0							67	2.692	67	35.2646	67	96.9902
929	0.0402	929	0.10669		1.33477	0.00288	0.02028												0.09382	-2.76598	2.748	-11.2841		1.61619	0	0	1.61619	0	0	1.61619	0							67.1	2.639	67.1	35.4147	67.1	97.8015
928	0.04048	928	0.10705		1.33621	0.00293	0.02046												0.08209	-2.76606	2.469	-11.2701		1.62519	0	0	1.62519	0	0	1.62519	0							67.2	2.646	67.2	35.5107	67.2	98.0128
927	0.04096	927	0.10858		1.33765	0.003	0.02109												0.07037	-2.76613	2.537	-11.2551		1.63519	0	0	1.63519	0	0	1.63519	0							67.3	2.607	67.3	37.5687	67.3	97.7241
926	0.041	926	0.10851		1.33909	0.00301	0.02111												0.05864	-2.7662	2.799	-11.2401		1.64519	0	0	1.64519	0	0	1.64519	0							67.4	2.59	67.4	41.3907	67.4	98.4354
925	0.04138	925	0.10966		1.34054	0.00308	0.02161												0.04691	-2.76626	3.012	-11.2261		1.65519	0	0	1.65519	0	0	1.65519	0							67.5	2.624	67.5	43.3048	67.5	98.6467
924	0.04162	924	0.10971		1.34199	0.00312	0.02167												0.03518	-2.76631	2.994	-11.2111		1.66519	0	0	1.66519	0	0	1.66519	0							67.6	2.661	67.6	44.1028	67.6	99.3581
923	0.04217	923	0.11081		1.34345	0.00321	0.02216												0.02346	-2.76634	2.732	-11.1971		1.67519	0	0	1.67519	0	0	1.67519	0							67.7	2.684	67.7	44.9008	67.7	99.2694
922	0.0422	922	0.11118		1.3449	0.00322	0.02236												0.01173	-2.76636	2.394	-11.1821		1.68519	0	0	1.68519	0	0	1.68519	0							67.8	2.663	67.8	45.2848	67.8	99.4807
921	0.04273	921	0.11257		1.34636	0.00331	0.02297												0	-2.76637	2.285	-11.1681		1.69519	0	0	1.69519	0	0	1.69519	0							67.9	2.666	67.9	45.4169	67.9	99.892
920	0.04272	920	0.11232		1.34783	0.00332	0.02292													--	2.794	-11.1531		1.70419	0	0	1.70419	0	0	1.70419	0							68	2.611	68	45.8369	68	100.103
919	0.04331	919	0.11397		1.34929	0.00342	0.02365												#	Band-Index	4.349	-11.1391		1.71419	0	0	1.71419	0	0	1.71419	0							68.1	2.687	68.1	46.3649	68.1	100.515
918	0.04356	918	0.11402		1.35076	0.00346	0.02372												0	-2.76621	7.327	-11.1241		1.72419	0	0	1.72419	0	0	1.72419	0							68.2	2.654	68.2	46.803	68.2	100.326
917	0.04386	917	0.11519		1.35224	0.00352	0.02426												0.01173	-2.76605	11.77	-11.1101		1.73419	0	0	1.73419	0	0	1.73419	0							68.3	2.677	68.3	47.313	68.3	100.937
916	0.04404	916	0.11495		1.35371	0.00355	0.02421												0.02346	-2.76557	16.99	-11.0951		1.74419	0	0	1.74419	0	0	1.74419	0							68.4	2.652	68.4	47.697	68.4	101.049
915	0.04457	915	0.11645		1.35519	0.00365	0.02491												0.03518	-2.76478	21.41	-11.0801		1.75419	0	0	1.75419	0	0	1.75419	0							68.5	2.677	68.5	47.901	68.5	101.36
914	0.04485	914	0.11662		1.35667	0.0037	0.02503												0.04691	-2.76368	23.23	-11.0661		1.76419	0	0	1.76419	0	0	1.76419	0							68.6	2.642	68.6	48.1411	68.6	101.571
913	0.04542	913	0.11821		1.35816	0.0038	0.02577												0.05864	-2.76229	21.55	-11.0511		1.77419	0	0	1.77419	0	0	1.77419	0							68.7	2.666	68.7	48.4171	68.7	101.982
912	0.04536	912	0.11809		1.35965	0.0038	0.02578												0.07037	-2.7606	17	-11.0371		1.78319	0	0	1.78319	0	0	1.78319	0							68.8	2.664	68.8	48.7471	68.8	102.194
911	0.04594	911	0.11956		1.36114	0.00391	0.02648												0.08209	-2.75865	11.38	-11.0221		1.79319	0	0	1.79319	0	0	1.79319	0							68.9	2.689	68.9	49.1131	68.9	102.205
910	0.04619	910	0.11978		1.36264	0.00396	0.02664												0.09382	-2.75644	6.461	-11.0081		1.80319	0	0	1.80319	0	0	1.80319	0							69	2.688	69	49.4792	69	102.316
909	0.0468	909	0.12139		1.36414	0.00408	0.02742												0.10555	-2.75401	3.106	-10.9931		1.81319	0	0	1.81319	0	0	1.81319	0							69.1	2.677	69.1	49.7912	69.1	102.628
908	0.04698	908	0.12114		1.36564	0.00412	0.02737												0.11728	-2.75137	1.265	-10.9791		1.82319	0	0	1.82319	0	0	1.82319	0							69.2	2.659	69.2	50.2112	69.2	102.739
907	0.04736	907	0.12288		1.36714	0.00419	0.02822												0.129	-2.74857	0.4358	-10.9641		1.83319	0	0	1.83319	0	0	1.83319	0							69.3	2.657	69.3	50.5052	69.3	103.25
906	0.04755	906	0.12254		1.36865	0.00423	0.02813												0.14073	-2.74564	0.1271	-10.9501		1.84319	0	0	1.84319	0	0	1.84319	0							69.4	2.67	69.4	50.6553	69.4	103.062
905	0.04811	905	0.12404		1.37017	0.00434	0.02889												0.15246	-2.74265	0.03137	-10.9351		1.85219	0	0	1.85219	0	0	1.85219	0							69.5	2.694	69.5	51.1113	69.5	103.173
904	0.04817	904	0.12452		1.37168	0.00437	0.02917												0.16419	-2.73968	0.00655	-10.9211		1.86219	0	0	1.86219	0	0	1.86219	0							69.6	2.69	69.6	51.4593	69.6	103.084
903	0.04857	903	0.12643		1.3732	0.00445	0.03014												0.17591	-2.73682	0.00116	-10.9061		1.87219	0	0	1.87219	0	0	1.87219	0							69.7	2.642	69.7	51.5553	69.7	102.996
902	0.04893	902	0.1254		1.37472	0.00452	0.02972												0.18764	-2.73422	0.00017	-10.8911		1.88219	0	0	1.88219	0	0	1.88219	0							69.8	2.645	69.8	51.9034	69.8	103.307
901	0.04956	901	0.12743		1.37625	0.00465	0.03076												0.19937	-2.73209	2e-05	-10.8771		1.89219	0	0	1.89219	0	0	1.89219	0							69.9	2.681	69.9	52.2514	69.9	103.818
900	0.05001	900	0.12745		1.37778	0.00475	0.03083												0.2111	-2.73065	0	-10.8621		1.90219	0	0	1.90219	0	0	1.90219	0							70	2.643	70	52.4014	70	103.83
899	0.05039	899	0.12936		1.37931	0.00483	0.03184												0.22283	-2.73015	0	-10.8481		1.91219	0	0	1.91219	0	0	1.91219	0							70.1	2.652	70.1	52.7135	70.1	103.841
898	0.05055	898	0.12918		1.38085	0.00487	0.03182												0.22283	-2.73015	0	-10.8331		1.92219	0	0	1.92219	0	0	1.92219	0							70.2	2.666	70.2	53.0075	70.2	104.352
897	0.05142	897	0.13099		1.38239	0.00505	0.03279												0.2296	-2.7301	0	-10.8191		1.93119	0	0	1.93119	0	0	1.93119	0							70.3	2.698	70.3	53.4275	70.3	104.863
896	0.05157	896	0.1312		1.38393	0.00509	0.03297												0.23637	-2.72994	0	-10.8041		1.94119	0	0	1.94119	0	0	1.94119	0							70.4	2.708	70.4	53.4695	70.4	105.375
895	0.05212	895	0.133		1.38547	0.00522	0.03396												0.24314	-2.72969	0	-10.7901		1.95119	0	0	1.95119	0	0	1.95119	0							70.5	2.678	70.5	53.7996	70.5	104.886
894	0.05207	894	0.1329		1.38702	0.00522	0.03398												0.24991	-2.72934	0	-10.7751		1.96119	0	0	1.96119	0	0	1.96119	0							70.6	2.676	70.6	54.0036	70.6	104.897
893	0.05297	893	0.13396		1.38858	0.00541	0.0346												0.25668	-2.72889	0	-10.7611		1.97119	0	0	1.97119	0	0	1.97119	0							70.7	2.696	70.7	54.2436	70.7	105.209
892	0.05299	892	0.13436		1.39013	0.00543	0.03489												0.26345	-2.72834	0	-10.7461		1.98119	0	0	1.98119	0	0	1.98119	0							70.8	2.645	70.8	54.4296	70.8	105.22
891	0.05368	891	0.13675		1.39169	0.00558	0.03622												0.27022	-2.72769	0	-10.7311		1.99119	0	0	1.99119	0	0	1.99119	0							70.9	2.658	70.9	54.7237	70.9	105.531
890	0.05409	890	0.13523		1.39326	0.00568	0.0355												0.27699	-2.72694	0	-10.7171		2.00019	0	0	2.00019	0	0	2.00019	0							71	2.682	71	54.8917	71	105.343
889	0.05445	889	0.13795		1.39483	0.00577	0.03702												0.28376	-2.72609	0	-10.7021		2.01019	0	0	2.01019	0	0	2.01019	0							71.1	2.695	71.1	55.1677	71.1	105.254
888	0.05455	888	0.1369		1.3964	0.0058	0.03654												0.29054	-2.72514	2e-05	-10.6881		2.02019	0	0	2.02019	0	0	2.02019	0							71.2	2.686	71.2	55.4618	71.2	105.465
887	0.0555	887	0.13968		1.39797	0.00602	0.03813												0.29731	-2.7241	0.00011	-10.6731		2.03019	0	0	2.03019	0	0	2.03019	0							71.3	2.643	71.3	55.6658	71.3	105.577
886	0.05584	886	0.13977		1.39955	0.00611	0.03827												0.30408	-2.72297	0.00049	-10.6591		2.04019	0	0	2.04019	0	0	2.04019	0							71.4	2.703	71.4	56.0498	71.4	105.588
885	0.05667	885	0.1413		1.40113	0.00631	0.0392												0.31085	-2.72175	0.00195	-10.6441		2.05019	0	0	2.05019	0	0	2.05019	0							71.5	2.695	71.5	56.2718	71.5	105.699
884	0.05619	884	0.13936		1.40271	0.00621	0.03821												0.31762	-2.72044	0.00655	-10.6301		2.06019	0	0	2.06019	0	0	2.06019	0							71.6	2.7	71.6	56.2599	71.6	105.811
883	0.05721	883	0.14174		1.4043	0.00645	0.03962												0.32439	-2.71904	0.01879	-10.6151		2.07019	0	0	2.07019	0	0	2.07019	0							71.7	2.69	71.7	56.5719	71.7	105.922
882	0.05755	882	0.14298		1.4059	0.00655	0.04041												0.33116	-2.71756	0.04631	-10.6011		2.07919	0	0	2.07919	0	0	2.07919	0							71.8	2.63	71.8	56.5959	71.8	106.033
881	0.05769	881	0.14606		1.40749	0.00659	0.04227												0.33793	-2.716	0.09926	-10.5861		2.08919	0	0	2.08919	0	0	2.08919	0							71.9	2.723	71.9	56.7819	71.9	105.744
880	0.05763	880	0.14351		1.40909	0.0066	0.04089												0.3447	-2.71437	0.1887	-10.5721		2.09919	0	0	2.09919	0	0	2.09919	0							72	2.675	72	57.058	72	106.156
879	0.05881	879	0.14521		1.41069	0.00688	0.04196												0.35147	-2.71287	0.3266	-10.5571		2.10919	0	0	2.10919	0	0	2.10919	0							72.1	2.669	72.1	57.19	72.1	105.967
878	0.05928	878	0.14582		1.4123	0.00701	0.04241												0.35147	-2.71287	0.5276	-10.5421		2.11919	0	0	2.11919	0	0	2.11919	0							72.2	2.666	72.2	57.502	72.2	106.278
877	0.06003	877	0.14928		1.41391	0.00721	0.04455												0.36502	-2.71626	0.8042	-10.5281		2.12919	0	0	2.12919	0	0	2.12919	0							72.3	2.678	72.3	57.688	72.3	106.39
876	0.05967	876	0.14719		1.41553	0.00713	0.04341												0.37856	-2.72001	1.145	-10.5131		2.13919	0	0	2.13919	0	0	2.13919	0							72.4	2.742	72.4	57.8921	72.4	106.401
875	0.06031	875	0.15005		1.41714	0.0073	0.04522												0.3921	-2.72387	1.49	-10.4991		2.14819	0	0	2.14819	0	0	2.14819	0							72.5	2.672	72.5	57.9521	72.5	106.912
874	0.06105	874	0.15062		1.41876	0.0075	0.04566												0.40564	-2.72781	1.732	-10.4841		2.15819	0	0	2.15819	0	0	2.15819	0							72.6	2.782	72.6	58.1921	72.6	106.524
873	0.06189	873	0.15301		1.42039	0.00773	0.04723												0.41918	-2.73177	1.789	-10.4701		2.16819	0	0	2.16819	0	0	2.16819	0							72.7	2.648	72.7	58.4501	72.7	106.735
872	0.06205	872	0.15313		1.42202	0.00779	0.04742												0.43273	-2.7357	1.678	-10.4551		2.17819	0	0	2.17819	0	0	2.17819	0							72.8	2.695	72.8	58.5822	72.8	107.046
871	0.06207	871	0.1534		1.42365	0.00781	0.04769												0.44627	-2.73957	1.539	-10.4411		2.18819	0	0	2.18819	0	0	2.18819	0							72.9	2.665	72.9	58.7862	72.9	106.858
870	0.06233	870	0.15302		1.42529	0.00789	0.04756												0.45981	-2.74332	1.546	-10.4261		2.19819	0	0	2.19819	0	0	2.19819	0							73	2.686	73	58.9362	73	106.969
869	0.06318	869	0.15684		1.42693	0.00813	0.05009												0.47335	-2.7469	1.785	-10.4121		2.20819	0	0	2.20819	0	0	2.20819	0							73.1	2.704	73.1	59.0862	73.1	107.18
868	0.06364	868	0.15726		1.42857	0.00827	0.05047												0.48689	-2.75029	2.201	-10.3971		2.21819	0	0	2.21819	0	0	2.21819	0							73.2	2.685	73.2	59.3263	73.2	107.092
867	0.06504	867	0.15956		1.43022	0.00865	0.05208												0.50044	-2.75343	2.623	-10.3831		2.22719	0	0	2.22719	0	0	2.22719	0							73.3	2.731	73.3	59.4763	73.3	107.103
866	0.06451	866	0.1579		1.43187	0.00853	0.05112												0.51398	-2.75629	2.869	-10.3681		2.23719	0	0	2.23719	0	0	2.23719	0							73.4	2.703	73.4	59.6083	73.4	107.114
865	0.06555	865	0.1598		1.43353	0.00883	0.05248												0.52752	-2.75883	2.837	-10.3531		2.24719	0	0	2.24719	0	0	2.24719	0							73.5	2.686	73.5	59.7043	73.5	107.425
864	0.06607	864	0.15854		1.43519	0.00899	0.05177												0.54106	-2.76104	2.548	-10.3391		2.25719	0	0	2.25719	0	0	2.25719	0							73.6	2.689	73.6	59.9624	73.6	107.637
863	0.06685	863	0.16357		1.43685	0.00923	0.05524												0.5546	-2.76288	2.153	-10.3241		2.26719	0	0	2.26719	0	0	2.26719	0							73.7	2.706	73.7	60.0224	73.7	107.348
862	0.0671	862	0.16486		1.43852	0.00932	0.05624												0.56814	-2.76433	1.883	-10.3101		2.27719	0	0	2.27719	0	0	2.27719	0							73.8	2.638	73.8	60.3164	73.8	107.459
861	0.06916	861	0.17156		1.44019	0.00992	0.06105												0.58169	-2.76538	1.942	-10.2951		2.28719	0	0	2.28719	0	0	2.28719	0							73.9	2.691	73.9	60.4305	73.9	107.471
860	0.06928	860	0.16905		1.44186	0.00998	0.05942												0.59523	-2.76601	2.388	-10.2811		2.29619	0	0	2.29619	0	0	2.29619	0							74	2.663	74	60.5265	74	107.482
859	0.06851	859	0.16923		1.44354	0.00978	0.05967												0.60877	-2.76621	3.071	-10.2661		2.30619	0	0	2.30619	0	0	2.30619	0							74.1	2.682	74.1	60.8205	74.1	107.593
858	0.06752	858	0.16966		1.44522	0.00952	0.06012													--	3.703	-10.2521		2.31619	0	0	2.31619	0	0	2.31619	0							74.2	2.709	74.2	60.7905	74.2	107.605
857	0.06824	857	0.16964		1.44691	0.00975	0.06024												#	Band-Index	4.026	-10.2371		2.32619	0	0	2.32619	0	0	2.32619	0							74.3	2.715	74.3	60.9766	74.3	107.816
856	0.06862	856	0.16997		1.4486	0.00988	0.06063												0.60877	-2.71913	3.955	-10.2231		2.33619	0	0	2.33619	0	0	2.33619	0							74.4	2.716	74.4	61.1086	74.4	107.827
855	0.06902	855	0.16872		1.45029	0.01002	0.05987												0.59523	-2.71642	3.587	-10.2081		2.34619	0	0	2.34619	0	0	2.34619	0							74.5	2.673	74.5	61.2046	74.5	108.039
854	0.07021	854	0.1688		1.45199	0.01039	0.06007												0.58169	-2.70853	3.12	-10.1931		2.35619	0	0	2.35619	0	0	2.35619	0							74.6	2.72	74.6	61.4626	74.6	107.95
853	0.07082	853	0.17085		1.45369	0.0106	0.06168												0.56814	-2.69603	2.774	-10.1791		2.36619	0	0	2.36619	0	0	2.36619	0							74.7	2.688	74.7	61.5947	74.7	107.961
852	0.07219	852	0.17407		1.4554	0.01104	0.06418												0.5546	-2.67968	2.763	-10.1641		2.37519	0	0	2.37519	0	0	2.37519	0							74.8	2.738	74.8	61.7087	74.8	107.972
851	0.07271	851	0.17531		1.45711	0.01122	0.06525												0.54106	-2.66093	3.23	-10.1501		2.38519	0	0	2.38519	0	0	2.38519	0							74.9	2.673	74.9	61.8767	74.9	107.984
850	0.07277	850	0.17622		1.45882	0.01127	0.06609												0.52752	-2.66343	4.132	-10.1351		2.39519	0	0	2.39519	0	0	2.39519	0							75	2.694	75	61.8828	75	107.795
849	0.07286	849	0.17794		1.46054	0.01132	0.06754												0.51398	-2.66631	5.185	-10.1211		2.40519	0	0	2.40519	0	0	2.40519	0							75.1	2.71	75.1	62.0868	75.1	108.006
848	0.07392	848	0.17756		1.46226	0.01168	0.06741												0.50044	-2.66951	5.975	-10.1061		2.41519	0	0	2.41519	0	0	2.41519	0							75.2	2.72	75.2	62.1828	75.2	107.918
847	0.07575	847	0.1775		1.46399	0.0123	0.06753												0.48689	-2.67301	6.208	-10.0921		2.42519	0	0	2.42519	0	0	2.42519	0							75.3	2.669	75.3	62.4588	75.3	108.129
846	0.07659	846	0.17931		1.46572	0.0126	0.06908												0.47335	-2.67675	5.891	-10.0771		2.43519	0	0	2.43519	0	0	2.43519	0							75.4	2.722	75.4	62.5549	75.4	107.74
845	0.07666	845	0.18061		1.46746	0.01265	0.07025												0.45981	-2.68068	5.305	-10.0631		2.44519	0	0	2.44519	0	0	2.44519	0							75.5	2.695	75.5	62.6149	75.5	108.052
844	0.07729	844	0.18191		1.46919	0.01289	0.07142												0.44627	-2.68475	4.805	-10.0481		2.45419	0	0	2.45419	0	0	2.45419	0							75.6	2.704	75.6	62.7109	75.6	108.163
843	0.07793	843	0.18313		1.47094	0.01314	0.07256												0.43273	-2.68892	4.601	-10.0341		2.46419	0	0	2.46419	0	0	2.46419	0							75.7	2.755	75.7	62.7889	75.7	108.074
842	0.07819	842	0.18437		1.47268	0.01326	0.07372												0.41918	-2.69312	4.662	-10.0191		2.47419	0	0	2.47419	0	0	2.47419	0							75.8	2.712	75.8	62.885	75.8	108.186
841	0.07863	841	0.18531		1.47444	0.01344	0.07465												0.40564	-2.6973	4.76	-10.0041		2.48419	0	0	2.48419	0	0	2.48419	0							75.9	2.701	75.9	63.071	75.9	108.197
840	0.0798	840	0.18645		1.47619	0.01388	0.07575												0.3921	-2.70142	4.612	-9.99013		2.49419	0	0	2.49419	0	0	2.49419	0							76	2.701	76	63.131	76	107.908
839	0.08139	839	0.18895		1.47795	0.01447	0.07799												0.37856	-2.70541	4.061	-9.97513		2.50419	0	0	2.50419	0	0	2.50419	0							76.1	2.717	76.1	63.389	76.1	108.32
838	0.0816	838	0.18992		1.47971	0.01458	0.07898												0.36502	-2.70923	3.168	-9.96113		2.51419	0	0	2.51419	0	0	2.51419	0							76.2	2.703	76.2	63.4131	76.2	108.331
837	0.08209	837	0.19083		1.48148	0.01479	0.07993												0.35147	-2.71266	2.173	-9.94613		2.52319	0	0	2.52319	0	0.26288	2.52319	0.7789							76.3	2.705	76.3	63.5271	76.3	108.442
836	0.08332	836	0.1919		1.48325	0.01527	0.08102												0.35147	-2.71266	1.347	-9.93213		2.53319	0	0	2.53319	0	0.70449	2.53319	2.085							76.4	2.739	76.4	63.6771	76.4	108.353
835	0.08313	835	0.19265		1.48503	0.01524	0.08184												0.3447	-2.71114	0.8527	-9.91713		2.54319	0	0	2.54319	0	1.14687	2.54319	3.392							76.5	2.701	76.5	63.8451	76.5	108.165
834	0.08384	834	0.19401		1.48681	0.01554	0.08321												0.33793	-2.70949	0.7038	-9.90313		2.55319	0	0	2.55319	0	1.59002	2.55319	4.698							76.6	2.732	76.6	63.8872	76.6	108.276
833	0.08489	833	0.19471		1.4886	0.01597	0.08401												0.33116	-2.7079	0.8003	-9.88813		2.56319	0	0	2.56319	0	2.03396	2.56319	6.005							76.7	2.699	76.7	63.9832	76.7	108.387
832	0.08548	832	0.19634		1.49038	0.01623	0.08562												0.32439	-2.70638	0.9855	-9.87413		2.57319	0	0	2.57319	0	2.47878	2.57319	7.311							76.8	2.685	76.8	63.9892	76.8	108.499
831	0.08646	831	0.19794		1.49218	0.01665	0.08724												0.31762	-2.70493	1.107	-9.85913		2.58319	0	0	2.58319	0	1.51187	2.58319	4.388							76.9	2.746	76.9	64.2292	76.9	108.01
830	0.08712	830	0.19835		1.49398	0.01694	0.08781												0.31085	-2.70356	1.078	-9.84413		2.59319	0	0	2.59319	0	1.57855	2.59319	4.571							77	2.674	77	64.2893	77	108.521
829	0.08756	829	0.19928		1.49578	0.01715	0.08885												0.30408	-2.70228	0.9148	-9.83013		2.60219	0	0	2.60219	0	1.64536	2.60219	4.755							77.1	2.692	77.1	64.3133	77.1	108.333
828	0.08792	828	0.20027		1.49758	0.01734	0.08995												0.29731	-2.70108	0.7306	-9.81513		2.61219	0	0	2.61219	0	1.71246	2.61219	4.938							77.2	2.686	77.2	64.4633	77.2	108.444
827	0.08896	827	0.20121		1.4994	0.01779	0.09102												0.29054	-2.69997	0.6814	-9.80113		2.62219	0	0	2.62219	0	1.77923	2.62219	5.121							77.3	2.717	77.3	64.5414	77.3	108.455
826	0.0908	826	0.20282		1.50121	0.01858	0.09271												0.28376	-2.69895	0.9097	-9.78613		2.63219	0	0	2.63219	0	1.8463	2.63219	5.305							77.4	2.733	77.4	64.6194	77.4	108.567
825	0.09156	825	0.20424		1.50303	0.01894	0.09424												0.27699	-2.69804	1.488	-9.77213		2.64219	0	0	2.64219	0	1.91355	2.64219	5.488							77.5	2.692	77.5	64.7694	77.5	108.478
824	0.09198	824	0.20534		1.50485	0.01916	0.09549												0.27022	-2.69722	2.366	-9.75713		2.65219	0	0	2.65219	0	1.98088	2.65219	5.671							77.6	2.693	77.6	64.8654	77.6	108.689
823	0.09292	823	0.20633		1.50668	0.0196	0.09664												0.26345	-2.69651	3.35	-9.74313		2.66219	0	0	2.66219	0	2.04809	2.66219	5.855							77.7	2.712	77.7	64.9435	77.7	108.901
822	0.09381	822	0.20789		1.50852	0.02002	0.09835												0.25668	-2.6959	4.162	-9.72813		2.67119	0	0	2.67119	0	2.11569	2.67119	6.038							77.8	2.726	77.8	64.9855	77.8	108.912
821	0.09455	821	0.20948		1.51035	0.02039	0.1001												0.24991	-2.6954	4.591	-9.71413		2.68119	0	0	2.68119	0	2.18326	2.68119	6.221							77.9	2.67	77.9	65.1715	77.9	108.923
820	0.09489	820	0.21093		1.5122	0.02059	0.10174												0.24314	-2.69501	4.62	-9.69913		2.69119	0	0	2.69119	0	2.26398	2.69119	6.436							78	2.673	78	64.9795	78	109.034
819	0.09624	819	0.21265		1.51404	0.02123	0.10366												0.23637	-2.69473	4.439	-9.68513		2.70119	0	0	2.70119	0	2.40608	2.70119	6.797							78.1	2.719	78.1	65.3636	78.1	108.846
818	0.0976	818	0.21384		1.51589	0.02189	0.10508												0.2296	-2.69456	4.331	-9.67013		2.71119	0	0	2.71119	0	2.54855	2.71119	7.158							78.2	2.687	78.2	65.3876	78.2	109.057
817	0.09836	817	0.21422		1.51775	0.02229	0.10572												0.22283	-2.6945	4.514	-9.65513		2.72119	0	0	2.72119	0	2.6911	2.72119	7.519							78.3	2.67	78.3	65.4296	78.3	109.068
816	0.09908	816	0.21535		1.51961	0.02267	0.10709												0.22283	-2.6945	5.018	-9.64113		2.73119	0	0	2.73119	0	4.43543	2.73119	12.34							78.4	2.786	78.4	65.5436	78.4	109.08
815	0.09986	815	0.21747		1.52147	0.02308	0.10948												0.2111	-2.69397	5.645	-9.62613		2.74119	0	0	2.74119	0	4.11934	2.74119	11.45							78.5	2.701	78.5	65.5137	78.5	109.191
814	0.10065	814	0.21913		1.52334	0.02351	0.11143												0.19937	-2.69247	6.047	-9.61213		2.75019	0	0	2.75019	0	3.80297	2.75019	10.56							78.6	2.669	78.6	65.6277	78.6	109.202
813	0.10125	813	0.22058		1.52522	0.02385	0.11318												0.18764	-2.69022	5.918	-9.59713		2.76019	0	0	2.76019	0	3.48605	2.76019	9.671							78.7	2.746	78.7	65.6697	78.7	108.914
812	0.10194	812	0.22142		1.52709	0.02423	0.11433												0.17591	-2.68747	5.192	-9.58313		2.77019	0	0	2.77019	0	3.1689	2.77019	8.783							78.8	2.687	78.8	65.8558	78.8	109.425
811	0.10307	811	0.22267		1.52898	0.02484	0.11591												0.16419	-2.68442	4.115	-9.56813		2.78019	0	0	2.78019	0	2.85129	2.78019	7.895							78.9	2.717	78.9	65.9158	78.9	109.136
810	0.1047	810	0.22409		1.53086	0.02569	0.11768												0.15246	-2.68122	3.095	-9.55413		2.79019	0	0	2.79019	0	2.53312	2.79019	7.006							79	2.708	79	65.8678	79	109.048
809	0.10539	809	0.22571		1.53276	0.0261	0.11969												0.14073	-2.67798	2.458	-9.53913		2.80019	0	0	2.80019	0	2.21462	2.80019	6.118							79.1	2.702	79.1	66.0718	79.1	108.959
808	0.10625	808	0.22709		1.53465	0.02659	0.12145												0.129	-2.67479	2.297	-9.52513		2.81019	0	0	2.81019	0	1.89552	2.81019	5.23							79.2	2.698	79.2	66.0059	79.2	109.07
807	0.10742	807	0.22798		1.53656	0.02725	0.12272												0.11728	-2.6717	2.507	-9.51013		2.81919	0	0	2.81919	0	1.57632	2.81919	4.342							79.3	2.706	79.3	66.1559	79.3	109.282
806	0.10826	806	0.22976		1.53846	0.02774	0.12495												0.10555	-2.66878	2.918	-9.49513		2.82919	0	0	2.82919	0	1.25641	2.82919	3.454							79.4	2.714	79.4	66.2879	79.4	109.493
805	0.10887	805	0.23122		1.54037	0.02812	0.12685												0.09382	-2.66607	3.383	-9.48113		2.83919	0	0	2.83919	0	0	2.83919	0							79.5	2.723	79.5	66.3299	79.5	109.104
804	0.1096	804	0.23268		1.54229	0.02857	0.12878												0.08209	-2.66359	3.754	-9.46613		2.84919	0	0	2.84919	0	0	2.84919	0							79.6	2.706	79.6	66.372	79.6	109.215
803	0.11087	803	0.23369		1.54421	0.02931	0.13023												0.07037	-2.66139	3.861	-9.45213		2.85919	0	0	2.85919	0	0	2.85919	0							79.7	2.724	79.7	66.486	79.7	109.227
802	0.11169	802	0.23459		1.54613	0.02982	0.13156												0.05864	-2.67359	3.577	-9.43713		2.86919	0	0	2.86919	0	0	2.86919	0							79.8	2.653	79.8	66.582	79.8	109.338
801	0.11222	801	0.23616		1.54806	0.03018	0.13365												0.04691	-2.68888	2.935	-9.42313		2.87919	0	0	2.87919	0	0	2.87919	0							79.9	2.691	79.9	66.552	79.9	109.049
800	0.11395	800	0.23798		1.55	0.03119	0.13607												0.03518	-2.70157	2.154	-9.40813		2.88919	0	0	2.88919	0	0	2.88919	0							80	2.7	80	66.8821	80	109.061
799	0.11502	799	0.23986		1.55194	0.03187	0.13857												0.02346	-2.71113	1.522	-9.39413		2.89819	0	0	2.89819	0	0	2.89819	0							80.1	2.422	80.1	67.9861	80.1	109.272
798	0.11606	798	0.24162		1.55388	0.03253	0.14096												0.01173	-2.71709	1.24	-9.37913		2.90819	0	0	2.90819	0	0	2.90819	0							80.2	1.906	80.2	62.9521	80.2	108.783
797	0.11647	797	0.24187		1.55583	0.03284	0.14161												0	-2.71913	1.339	-9.36513		2.91819	0	0	2.91819	0	0	2.91819	0							80.3	1.462	80.3	51.7981	80.3	109.095
796	0.11739	796	0.24312		1.55779	0.03344	0.14344													--	1.699	-9.35013		2.92819	0	0	2.92819	0	0	2.92819	0							80.4	1.377	80.4	47.6822	80.4	109.806
795	0.11875	795	0.24504		1.55975	0.03431	0.14608												#	Band-Index	2.133	-9.33613		2.93819	0	0	2.93819	0	0	2.93819	0							80.5	1.321	80.5	45.0062	80.5	100.017
794	0.11979	794	0.24688		1.56171	0.035	0.14865												0	-2.655	2.477	-9.32113		2.94819	0	0	2.94819	0	0	2.94819	0							80.6	1.24	80.6	43.2482	80.6	88.8286
793	0.12109	793	0.24819		1.56368	0.03585	0.15061												0.01173	-2.65519	2.63	-9.30613		2.95819	0	0	2.95819	0	0	2.95819	0							80.7	1.176	80.7	41.5442	80.7	82.6399
792	0.12179	792	0.24999		1.56566	0.03636	0.15319												0.02346	-2.65573	2.556	-9.29213		2.96719	0	0	2.96719	0	0	2.96719	0							80.8	1.125	80.8	39.8583	80.8	77.7512
791	0.1226	791	0.25156		1.56764	0.03694	0.15552												0.03518	-2.65664	2.264	-9.27713		2.97719	0	0	2.97719	0	0	2.97719	0							80.9	1.085	80.9	38.5323	80.9	73.7625
790	0.1236	790	0.25243		1.56962	0.03764	0.15699												0.04691	-2.65789	1.807	-9.26313		2.98719	0	0	2.98719	0	0	2.98719	0							81	1.045	81	37.0803	81	69.9738
789	0.12535	789	0.25384		1.57161	0.03881	0.15915												0.05864	-2.65948	1.292	-9.24813		2.99719	0	0	2.99719	0	0	2.99719	0							81.1	0.995	81.1	36.0424	81.1	67.0851
788	0.12657	788	0.25548		1.5736	0.03967	0.16163												0.07037	-2.6562	0.853	-9.23413		3.00719	0	0	3.00719	0	0	3.00719	0							81.2	0.995	81.2	34.7884	81.2	64.3965
787	0.12723	787	0.25713		1.5756	0.04019	0.16413												0.08209	-2.63719	0.6019	-9.21913		3.01719	0	0	3.01719	0	0	3.01719	0							81.3	0.975	81.3	33.9124	81.3	62.2078
786	0.12819	786	0.25879		1.57761	0.0409	0.16669												0.09382	-2.61695	0.5953	-9.20513		3.02719	0	0	3.02719	0	0	3.02719	0							81.4	0.943	81.4	32.9284	81.4	58.3191
785	0.12928	785	0.25963		1.57962	0.0417	0.16819												0.10555	-2.59586	0.8166	-9.19013		3.03719	0	0	3.03719	0	0.93983	3.03719	2.424							81.5	0.949	81.5	31.9625	81.5	56.8304
784	0.13034	784	0.26105		1.58163	0.0425	0.17048												0.11728	-2.57425	1.172	-9.17613		3.04619	0	0	3.04619	0	1.11285	3.04619	2.866							81.6	0.919	81.6	31.2125	81.6	54.3417
783	0.13211	783	0.26352		1.58365	0.04377	0.17416												0.129	-2.55242	1.507	-9.16113		3.05619	0	0	3.05619	0	1.28592	3.05619	3.308							81.7	0.938	81.7	30.4805	81.7	52.553
782	0.13327	782	0.26459		1.58568	0.04466	0.17602												0.14073	-2.53072	1.66	-9.14613		3.06619	0	0	3.06619	0	1.45923	3.06619	3.75							81.8	0.898	81.8	29.6225	81.8	50.5643
781	0.13427	781	0.26543		1.58771	0.04545	0.17759												0.15246	-2.50951	1.552	-9.13213		3.07619	0	0	3.07619	0	1.63264	3.07619	4.192							81.9	0.932	81.9	28.8906	81.9	49.0757
780	0.13527	780	0.26658		1.58974	0.04624	0.1796												0.16419	-2.48923	1.229	-9.11713		3.08619	0	0	3.08619	0	1.8062	3.08619	4.634							82	0.929	82	28.2306	82	47.887
779	0.13655	779	0.26889		1.59178	0.04724	0.1832												0.17591	-2.47046	0.8255	-9.10313		3.09619	0	0	3.09619	0	1.98009	3.09619	5.077							82.1	0.897	82.1	27.5886	82.1	45.9983
778	0.13793	778	0.2701		1.59383	0.04833	0.18533												0.18764	-2.45398	0.4738	-9.08813		3.10619	0	0	3.10619	0	2.15393	3.10619	5.519							82.2	0.893	82.2	26.9826	82.2	44.7096
777	0.13898	777	0.27175		1.59588	0.04919	0.18808												0.19937	-2.44081	0.2451	-9.07413		3.11619	0	0	3.11619	0	2.32808	3.11619	5.961							82.3	0.897	82.3	26.2327	82.3	43.4209
776	0.14002	776	0.27451		1.59794	0.05006	0.19241												0.2111	-2.43217	0.1516	-9.05913		3.12519	0	0	3.12519	0	2.50228	3.12519	6.403							82.4	0.93	82.4	25.6627	82.4	42.3322
775	0.14164	775	0.27615		1.6	0.05136	0.19523												0.22283	-2.42914	0.1982	-9.04513		3.13519	0	0	3.13519	0	2.67657	3.13519	6.845							82.5	0.91	82.5	25.2547	82.5	41.0435
774	0.1423	774	0.27777		1.60207	0.05197	0.19803												0.22283	-2.42914	0.4541	-9.03013		3.14519	0	0	3.14519	0	2.85106	3.14519	7.287							82.6	0.848	82.6	24.6487	82.6	39.7548
773	0.14414	773	0.27939		1.60414	0.05347	0.20086												0.2296	-2.42879	1.132	-9.01613		3.15519	0	0	3.15519	0	3.02575	3.15519	7.729							82.7	0.904	82.7	24.0068	82.7	38.8661
772	0.14561	772	0.2804		1.60622	0.0547	0.20285												0.23637	-2.42777	2.639	-9.00113		3.16519	0	0	3.16519	0	3.20043	3.16519	8.172							82.8	0.906	82.8	23.7608	82.8	37.6775
771	0.14651	771	0.28161		1.6083	0.05552	0.20514												0.24314	-2.42607	5.48	-8.98713		3.17519	0	0	3.17519	0	3.37532	3.17519	8.614							82.9	0.938	82.9	23.0108	82.9	36.9888
770	0.14807	770	0.28355		1.61039	0.05686	0.20851												0.24991	-2.42371	9.894	-8.97213		3.18519	0.0031	0.0031	3.18519	0.00106	1.96716	3.18519	5.004							83	0.885	83	22.6749	83	36.1001
769	0.14941	769	0.28546		1.61248	0.05805	0.21187												0.25668	-2.42069	15.33	-8.95713		3.19419	0.00681	0.00681	3.19419	0.00232	1.83257	3.19419	4.646							83.1	0.919	83.1	22.1589	83.1	35.3114
768	0.15047	768	0.28587		1.61458	0.05902	0.21304												0.26345	-2.41703	20.23	-8.94313		3.20419	0.01062	0.01062	3.20419	0.00362	1.69769	3.20419	4.288							83.2	0.879	83.2	21.7329	83.2	34.3227
767	0.15237	767	0.28796		1.61669	0.06068	0.21673												0.27022	-2.41275	22.67	-8.92813		3.21419	0.01454	0.01454	3.21419	0.00496	1.56289	3.21419	3.93							83.3	0.869	83.3	21.3429	83.3	33.334
766	0.15385	766	0.29066		1.6188	0.06203	0.22139												0.27699	-2.40788	21.54	-8.91413		3.22419	0.01857	0.01857	3.22419	0.00633	1.42802	3.22419	3.572							83.4	0.856	83.4	21.079	83.4	31.8453
765	0.15467	765	0.29262		1.62092	0.06285	0.22498												0.28376	-2.40243	17.34	-8.89913		3.23419	0.0227	0.0227	3.23419	0.00774	1.29305	3.23419	3.213							83.5	0.921	83.5	20.347	83.5	31.4566
764	0.15585	764	0.29432		1.62304	0.06399	0.22819												0.29054	-2.39643	11.82	-8.88513		3.24419	0.02677	0.02677	3.24419	0.00913	1.1642	3.24419	2.872							83.6	0.904	83.6	20.281	83.6	31.868
763	0.15748	763	0.29574		1.62516	0.0655	0.23099												0.29731	-2.38992	6.856	-8.87013		3.25419	0.0277	0.0277	3.25419	0.00945	1.14944	3.25419	2.832							83.7	0.888	83.7	19.819	83.7	31.0793
762	0.15897	762	0.29742		1.6273	0.06692	0.23425												0.30408	-2.38291	3.448	-8.85613		3.26419	0.02861	0.02861	3.26419	0.00976	1.13463	3.26419	2.793							83.8	0.874	83.8	19.4471	83.8	30.0906
761	0.15974	761	0.29874		1.62943	0.06775	0.23695												0.31085	-2.37544	1.661	-8.84113		3.27319	0.02951	0.02951	3.27319	0.01007	1.11984	3.27319	2.753							83.9	0.899	83.9	19.1291	83.9	29.3019
760	0.16138	760	0.29924		1.63158	0.06933	0.23837												0.31762	-2.36754	1.048	-8.82713		3.28319	0.03039	0.03039	3.28319	0.01037	1.10499	3.28319	2.713							84	0.885	84	18.7031	84	28.8132
759	0.16307	759	0.30173		1.63373	0.07097	0.24299												0.32439	-2.35925	1.092	-8.81213		3.29319	0.03125	0.03125	3.29319	0.01066	1.09015	3.29319	2.673							84.1	0.855	84.1	18.4392	84.1	28.3245
758	0.16398	758	0.30359		1.63588	0.07196	0.24665												0.33116	-2.35058	1.381	-8.79713		3.30319	0.03209	0.03209	3.30319	0.01095	1.07528	3.30319	2.633							84.2	0.891	84.2	18.0852	84.2	27.8358
757	0.16527	757	0.30506		1.63804	0.07329	0.24971												0.33793	-2.34159	1.622	-8.78313		3.31319	0.03292	0.03292	3.31319	0.01123	1.06041	3.31319	2.594							84.3	0.877	84.3	17.7672	84.3	27.2471
756	0.167	756	0.30705		1.64021	0.07503	0.25363												0.3447	-2.33229	1.644	-8.76813		3.32319	0.03372	0.03372	3.32319	0.0115	1.04546	3.32319	2.554							84.4	0.847	84.4	17.5752	84.4	27.0584
755	0.16834	755	0.30883		1.64238	0.07644	0.25726												0.35147	-2.32276	1.427	-8.75413		3.33319	0.03451	0.03451	3.33319	0.01177	1.03054	3.33319	2.514							84.5	0.892	84.5	17.1672	84.5	26.0698
754	0.17047	754	0.31125		1.64456	0.0786	0.26201												0.35147	-2.32276	1.089	-8.73913		3.34219	0.03527	0.03527	3.34219	0.01203	1.0156	3.34219	2.474							84.6	0.846	84.6	16.9393	84.6	26.0811
753	0.17197	753	0.31331		1.64675	0.0802	0.2662												0.36502	-2.34279	0.8053	-8.72513		3.35219	0.03603	0.03603	3.35219	0.01229	1.00061	3.35219	2.435							84.7	0.88	84.7	16.4773	84.7	25.6924
752	0.17306	752	0.31393		1.64894	0.08143	0.26796												0.37856	-2.36427	0.724	-8.71013		3.36219	0.03677	0.03677	3.36219	0.01254	0.98562	3.36219	2.395							84.8	0.878	84.8	16.2673	84.8	24.5037
751	0.17449	751	0.31613		1.65113	0.083	0.27246												0.3921	-2.38696	0.9074	-8.69613		3.37219	0.03747	0.03747	3.37219	0.01278	0.97063	3.37219	2.355							84.9	0.868	84.9	16.0214	84.9	24.715
750	0.17571	750	0.31794		1.65333	0.0844	0.27631												0.40564	-2.41071	1.321	-8.68113		3.38219	0.03818	0.03818	3.38219	0.01302	0.9556	3.38219	2.315							85	0.832	85	15.7214	85	24.0263
749	0.17787	749	0.32016		1.65554	0.08671	0.28095												0.41918	-2.43533	1.851	-8.66713		3.39219	0.03885	0.03885	3.39219	0.01325	0.94056	3.39219	2.276							85.1	0.906	85.1	15.5114	85.1	23.8376
748	0.1791	748	0.32166		1.65775	0.08815	0.28434												0.43273	-2.46064	2.345	-8.65213		3.40219	0.03951	0.03951	3.40219	0.01348	0.92549	3.40219	2.236							85.2	0.836	85.2	15.1574	85.2	23.4489
747	0.18127	747	0.32342		1.65997	0.09054	0.28822												0.44627	-2.48646	2.667	-8.63813		3.41219	0.04015	0.04015	3.41219	0.0137	0.91039	3.41219	2.196							85.3	0.902	85.3	14.9655	85.3	22.6603
746	0.18248	746	0.32544		1.6622	0.092	0.29262												0.45981	-2.51257	2.74	-8.62313		3.42119	0.04078	0.04078	3.42119	0.01391	0.89526	3.42119	2.156							85.4	0.858	85.4	14.7195	85.4	22.3716
745	0.18396	745	0.32655		1.66443	0.09376	0.29541												0.47335	-2.53876	2.558	-8.60813		3.43119	0.04138	0.04138	3.43119	0.01412	0.88014	3.43119	2.116							85.5	0.859	85.5	14.3655	85.5	21.8829
744	0.18579	744	0.32804		1.66667	0.09588	0.29891												0.48689	-2.56477	2.202	-8.59413		3.44119	0.04197	0.04197	3.44119	0.01432	0.86495	3.44119	2.077							85.6	0.876	85.6	14.3175	85.6	21.4942
743	0.1878	743	0.33158		1.66891	0.09824	0.30622												0.50044	-2.5903	1.836	-8.57913		3.45119	0.04254	0.04254	3.45119	0.01451	0.84981	3.45119	2.037							85.7	0.844	85.7	13.9996	85.7	21.2055
742	0.18938	742	0.33266		1.67116	0.10017	0.30906												0.51398	-2.61502	1.673	-8.56513		3.46119	0.04309	0.04309	3.46119	0.0147	0.8346	3.46119	1.997							85.8	0.888	85.8	13.8256	85.8	20.7168
741	0.19102	741	0.33418		1.67341	0.10218	0.31273												0.52752	-2.63851	1.874	-8.55013		3.47119	0.04363	0.04363	3.47119	0.01488	0.81938	3.47119	1.957							85.9	0.862	85.9	13.5256	85.9	20.6281
740	0.19229	740	0.33652		1.67568	0.10382	0.31799												0.54106	-2.66026	2.444	-8.53613		3.48119	0.04414	0.04414	3.48119	0.01506	0.80418	3.48119	1.918							86	0.9	86	13.2616	86	20.2394
739	0.19381	739	0.33947		1.67794	0.10575	0.32445												0.5546	-2.65884	3.192	-8.52113		3.49019	0.04464	0.04464	3.49019	0.01523	0.78894	3.49019	1.878							86.1	0.845	86.1	13.1417	86.1	20.0508
738	0.195	738	0.33995		1.68022	0.10735	0.32625												0.56814	-2.65718	3.823	-8.50713		3.50019	0.04512	0.04512	3.50019	0.01539	0.77365	3.50019	1.838							86.2	0.898	86.2	12.9857	86.2	19.6621
737	0.19673	737	0.3425		1.6825	0.10956	0.33207												0.58169	-2.65598	4.105	-8.49213		3.51019	3.90807	3.90807	3.51019	1.35575	131.727	3.51019	314.8							86.3	0.842	86.3	12.5777	86.3	19.2734
736	0.19887	736	0.34472		1.68478	0.11227	0.33731												0.59523	-2.65525	3.997	-8.47813		3.52019	0	0	3.52019	0	0	3.52019	0							86.4	0.846	86.4	12.4398	86.4	19.2847
735	0.2012	735	0.34644		1.68707	0.11522	0.3416												0.60877	-2.655	3.642	-8.46313		3.53019	0	0	3.53019	0	0	3.53019	0							86.5	0.855	86.5	12.2478	86.5	19.296
734	0.20307	734	0.34789		1.68937	0.11769	0.34542													--	3.287	-8.44813		3.54019	0	0	3.54019	0	0	3.54019	0							86.6	0.83	86.6	12.0198	86.6	18.7073
733	0.20507	733	0.35014		1.69168	0.12035	0.35085												#	Band-Index	3.191	-8.43413		3.55019	0	0	3.55019	0	0	3.55019	0							86.7	0.884	86.7	11.9898	86.7	18.2186
732	0.20669	732	0.35205		1.69399	0.12259	0.35565												0.60877	-2.03799	3.543	-8.41913		3.56019	0.24436	0.24436	3.56019	0.08367	3.68478	3.56019	8.544							86.8	0.882	86.8	11.7439	86.8	17.9299
731	0.20789	731	0.35271		1.69631	0.12436	0.35797												0.59523	-2.03893	4.357	-8.40513		3.56919	0.25248	0.25248	3.56919	0.08631	3.8477	3.56919	8.916							86.9	0.852	86.9	11.4439	86.9	17.6412
730	0.20991	730	0.35578		1.69863	0.12714	0.36522												0.58169	-2.04227	5.402	-8.39013		3.57919	0.26051	0.26051	3.57919	0.08892	4.01066	3.57919	9.288							87	0.825	87	11.4139	87	17.2525
729	0.21218	729	0.35713		1.70096	0.13026	0.36901												0.56814	-2.04779	6.283	-8.37613		3.58919	0.26844	0.26844	3.58919	0.09149	4.17374	3.58919	9.66							87.1	0.868	87.1	11.1859	87.1	17.0639
728	0.2136	728	0.35999		1.7033	0.13237	0.37597												0.5546	-2.05543	6.681	-8.36113		3.59919	0.27627	0.27627	3.59919	0.094	4.33678	3.59919	10.03							87.2	0.858	87.2	11.03	87.2	16.8752
727	0.21496	727	0.36202		1.70564	0.13443	0.38128												0.54106	-2.0651	6.568	-8.34713		3.60919	0.28401	0.28401	3.60919	0.09649	4.50021	3.60919	10.4							87.3	0.802	87.3	10.82	87.3	16.6865
726	0.21736	726	0.36424		1.70799	0.13782	0.38704												0.52752	-2.07669	6.188	-8.33213		3.61919	0.29165	0.29165	3.61919	0.09893	4.66363	3.61919	10.78							87.4	0.83	87.4	10.682	87.4	16.4978
725	0.2195	725	0.36582		1.71034	0.14094	0.39148												0.51398	-2.09004	5.838	-8.31813		3.62919	0.30317	0.30317	3.62919	0.10258	4.96377	3.62919	11.46							87.5	0.813	87.5	10.382	87.5	16.3091
724	0.2211	724	0.36777		1.71271	0.1434	0.39676												0.50044	-2.10503	5.631	-8.30313		3.63819	0.3206	0.3206	3.63819	0.10812	5.47668	3.63819	12.62							87.6	0.791	87.6	10.3161	87.6	16.0204
723	0.22325	723	0.37003		1.71508	0.14661	0.40276												0.48689	-2.12148	5.43	-8.28913		3.64819	0.33769	0.33769	3.64819	0.11353	5.98991	3.64819	13.77							87.7	0.872	87.7	10.1241	87.7	15.7317
722	0.22467	722	0.3717		1.71745	0.14889	0.40752												0.47335	-2.13921	5.001	-8.27413		3.65819	0.47731	0.47731	3.65819	0.15979	8.57371	3.65819	19.69							87.8	0.804	87.8	10.0221	87.8	15.443
721	0.22708	721	0.37403		1.71983	0.15252	0.41381												0.45981	-2.15803	4.229	-8.25913		3.66819	0.41246	0.41246	3.66819	0.13815	7.47711	3.66819	17.17							87.9	0.812	87.9	9.84815	87.9	15.1544
720	0.22899	720	0.37625		1.72222	0.15553	0.4199												0.44627	-2.17775	3.235	-8.24513		3.67819	0.34843	0.34843	3.67819	0.11679	6.38015	3.67819	14.65							88	0.834	88	9.63818	88	14.8657
719	0.2309	719	0.37825		1.72462	0.15857	0.42555												0.43273	-2.19815	2.292	-8.23013		3.68819	0.28514	0.28514	3.68819	0.09564	5.28261	3.68819	12.13							88.1	0.817	88.1	9.5542	88.1	14.977
718	0.23273	718	0.37891		1.72702	0.16155	0.42822												0.41918	-2.21904	1.637	-8.21613		3.69819	0.2226	0.2226	3.69819	0.07476	4.18457	3.69819	9.606							88.2	0.835	88.2	9.38023	88.2	14.6883
717	0.23555	717	0.38134		1.72943	0.16595	0.43494												0.40564	-2.24017	1.332	-8.20113		3.70819	0.16086	0.16086	3.70819	0.05412	3.08618	3.70819	7.085							88.3	0.787	88.3	9.20625	88.3	14.4996
716	0.23709	716	0.38426		1.73184	0.16859	0.44285												0.3921	-2.26134	1.276	-8.18713		3.71719	0.01322	0.01322	3.71719	0.00454	0.29818	3.71719	0.6994							88.4	0.793	88.4	9.14028	88.4	14.3109
715	0.23877	715	0.38621		1.73427	0.17148	0.44861												0.37856	-2.2823	1.323	-8.17213		3.72719	0.01192	0.01192	3.72719	0.00409	0.27276	3.72719	0.64							88.5	0.826	88.5	8.94831	88.5	14.1222
714	0.24111	714	0.38864		1.73669	0.17533	0.45556												0.36502	-2.30281	1.419	-8.15813		3.73719	0.01065	0.01065	3.73719	0.00366	0.24735	3.73719	0.5805							88.6	0.813	88.6	8.79233	88.6	13.9335
713	0.24325	713	0.39036		1.73913	0.17896	0.4609												0.35147	-2.32256	1.663	-8.14313		3.74719	0.00942	0.00942	3.74719	0.00323	0.22195	3.74719	0.5211							88.7	0.782	88.7	8.63636	88.7	13.8448
712	0.24568	712	0.39212		1.74157	0.18307	0.46636												0.35147	-2.32256	2.23	-8.12913		3.75719	0.00822	0.00822	3.75719	0.00282	0.1966	3.75719	0.4616							88.8	0.841	88.8	8.55239	88.8	13.6562
711	0.24814	711	0.3952		1.74402	0.18728	0.47505												0.3447	-2.31308	3.27	-8.11413		3.76719	0.00705	0.00705	3.76719	0.00242	0.17125	3.76719	0.4022							88.9	0.784	88.9	8.48641	88.9	13.3675
710	0.24993	710	0.39651		1.74648	0.19053	0.47955												0.33793	-2.30397	4.898	-8.09913		3.77719	0.00591	0.00591	3.77719	0.00203	0.14588	3.77719	0.3427							89	0.813	89	8.27644	89	13.1788
709	0.25253	709	0.39882		1.74894	0.19507	0.48651												0.33116	-2.29528	7.391	-8.08513		3.78719	0.00481	0.00481	3.78719	0.00165	0.12056	3.78719	0.2832							89.1	0.818	89.1	8.06647	89.1	12.7901
708	0.25434	708	0.40085		1.75141	0.19842	0.49289												0.32439	-2.28702	11.44	-8.07013		3.79619	0.00374	0.00374	3.79619	0.00128	0.09522	3.79619	0.2238							89.2	0.79	89.2	8.03649	89.2	12.2014
707	0.25658	707	0.4029		1.75389	0.20251	0.49934												0.31762	-2.27921	18.01	-8.05613		3.80619	0.0027	0.0027	3.80619	0.00093	0.06991	3.80619	0.1643							89.3	0.784	89.3	7.93452	89.3	12.4127
706	0.25888	706	0.40538		1.75637	0.20674	0.50695												0.31085	-2.27186	27.54	-8.04113		3.81619	0.00169	0.00169	3.81619	0.00058	0.0446	3.81619	0.1049							89.4	0.814	89.4	7.65254	89.4	12.424
705	0.26132	705	0.40694		1.75887	0.21126	0.51231												0.30408	-2.26499	38.76	-8.02713		3.82619	0.42502	0.42502	3.82619	0.14897	27.3166	3.82619	63.63							89.5	0.789	89.5	7.64057	89.5	12.4353
704	0.26311	704	0.40916		1.76136	0.21477	0.51937												0.29731	-2.25861	48.38	-8.01213		3.83619	0.01905	0.01905	3.83619	0.00658	2.99571	3.83619	7.017							89.6	0.801	89.6	7.5026	89.6	11.9467
703	0.26499	703	0.41134		1.76387	0.21848	0.52643												0.29054	-2.25275	52.55	-7.99813		3.84619	0.04411	0.04411	3.84619	0.01538	4.55508	3.84619	10.59							89.7	0.809	89.7	7.38262	89.7	12.058
702	0.26738	702	0.41383		1.76638	0.22307	0.53434												0.28376	-2.2474	49.38	-7.98313		3.85619	0.07276	0.07276	3.85619	0.02544	6.12313	3.85619	14.16							89.8	0.767	89.8	7.26265	89.8	11.7693
701	0.26986	701	0.4162		1.7689	0.22787	0.54201												0.27699	-2.24258	40.32	-7.96913		3.86519	0.10502	0.10502	3.86519	0.03678	7.6995	3.86519	17.73							89.9	0.791	89.9	7.21468	89.9	11.5806
700	0.27212	700	0.41832		1.77143	0.23236	0.54911												0.27022	-2.2383	29.07	-7.95413		3.87519	0.14087	0.14087	3.87519	0.04938	9.28479	3.87519	21.3							90	0.774	90	7.0407	90	11.3919
699	0.27452	699	0.42001		1.77396	0.23717	0.55514												0.26345	-2.23458	19.17	-7.94013		3.88519	0.09471	0.09471	3.88519	0.03301	6.25299	3.88519	14.31							90.1	0.748	90.1	6.99273	90.1	11.4032
698	0.277	698	0.42184		1.7765	0.24216	0.56161												0.25668	-2.23141	12.32	-7.92513		3.89519	0.08671	0.08671	3.89519	0.03018	5.33559	3.89519	12.13							90.2	0.784	90.2	6.81876	90.2	11.2145
697	0.27916	697	0.42405		1.77905	0.24665	0.56913												0.24991	-2.22881	8.406	-7.91013		3.90519	0.07665	0.07665	3.90519	0.02665	4.41277	3.90519	9.944							90.3	0.764	90.3	6.69878	90.3	11.1258
696	0.28116	696	0.42644		1.78161	0.25092	0.57721												0.24314	-2.22678	6.485	-7.89613		3.91519	0.06757	0.06757	3.91519	0.02347	3.81043	3.91519	8.531							90.4	0.767	90.4	6.56081	90.4	10.9372
695	0.28489	695	0.42987		1.78417	0.25836	0.58823												0.23637	-2.22533	5.622	-7.88113		3.92519	0.06222	0.06222	3.92519	0.02158	3.6575	3.92519	8.185							90.5	0.776	90.5	6.51283	90.5	10.7485
694	0.28619	694	0.43164		1.78674	0.26149	0.59479												0.2296	-2.22445	5.162	-7.86713		3.93519	0.05698	0.05698	3.93519	0.01973	3.50451	3.93519	7.838							90.6	0.754	90.6	6.41086	90.6	10.5598
693	0.28885	693	0.43367		1.78932	0.26713	0.60213												0.22283	-2.22416	4.724	-7.85213		3.94419	0.05184	0.05184	3.94419	0.01792	3.35162	3.94419	7.492							90.7	0.791	90.7	6.25489	90.7	10.3711
692	0.2913	692	0.43553		1.79191	0.27247	0.60907												0.22283	-2.22416	4.137	-7.83813		3.95419	0.04682	0.04682	3.95419	0.01616	3.1985	3.95419	7.146							90.8	0.774	90.8	6.13491	90.8	10.0824
691	0.29386	691	0.437		1.7945	0.27808	0.61497												0.2111	-2.22159	3.38	-7.82313		3.96419	0.04191	0.04191	3.96419	0.01443	3.04545	3.96419	6.799							90.9	0.763	90.9	6.05094	90.9	9.73372
690	0.29604	690	0.44084		1.7971	0.28304	0.62763												0.19937	-2.21433	2.53	-7.80913		3.97419	0.03712	0.03712	3.97419	0.01275	2.89209	3.97419	6.453							91	0.73	91	5.96697	91	10.205
689	0.29872	689	0.44289		1.79971	0.28903	0.63532												0.18764	-2.20346	1.709	-7.79413		3.98419	0.03244	0.03244	3.98419	0.01111	2.73878	3.98419	6.107							91.1	0.773	91.1	5.84699	91.1	10.0063
688	0.30145	688	0.4447		1.80233	0.29518	0.6424												0.17591	-2.19019	1.026	-7.78013		3.99419	0.02788	0.02788	3.99419	0.00951	2.58552	3.99419	5.761							91.2	0.78	91.2	5.92502	91.2	9.51765
687	0.3037	687	0.44812		1.80495	0.30049	0.6542												0.16419	-2.17552	0.5422	-7.76513		4.00419	0.01893	0.01893	4.00419	0.00642	3.55461	4.00419	7.891							91.3	0.737	91.3	5.76905	91.3	9.49896
686	0.30614	686	0.44956		1.80758	0.30621	0.66035												0.15246	-2.1602	0.2496	-7.75013		4.01319	0.01324	0.01324	4.01319	0.00449	2.67603	4.01319	5.939							91.4	0.757	91.4	5.45107	91.4	9.22028
685	0.30851	685	0.45215		1.81022	0.31189	0.66993												0.14073	-2.14479	0.09945	-7.73613		4.02319	0.00821	0.00821	4.02319	0.00278	1.79728	4.02319	3.988							91.5	0.707	91.5	5.2771	91.5	9.16159
684	0.31081	684	0.45389		1.81287	0.31749	0.67708												0.129	-2.12969	0.03417	-7.72113		4.03319	0.00384	0.00384	4.03319	0.0013	0.91816	4.03319	2.037							91.6	0.737	91.6	5.42712	91.6	9.0729
683	0.3137	683	0.45602		1.81552	0.32436	0.68543												0.11728	-2.11518	0.01009	-7.70713		4.04319	0.00015	0.00015	4.04319	5e-05	0.0385	4.04319	0.08538							91.7	0.699	91.7	5.45115	91.7	8.98421
682	0.31576	682	0.45836		1.81818	0.32959	0.69453												0.10555	-2.1015	0.00256	-7.69213		4.05319	0	0	4.05319	0	0	4.05319	0							91.8	0.729	91.8	5.31318	91.8	8.64552
681	0.31829	681	0.46154		1.82085	0.33588	0.70625												0.09382	-2.08884	0.00056	-7.67813		4.06319	0	0	4.06319	0	0	4.06319	0							91.9	0.775	91.9	5.1752	91.9	9.01683
680	0.32051	680	0.46296		1.82353	0.3416	0.71271												0.08209	-2.07734	0.0001	-7.66313		4.07319	0	0	4.07319	0	0	4.07319	0							92	0.759	92	4.94723	92	8.66815
679	0.32314	679	0.46598		1.82622	0.34826	0.72418												0.07037	-2.06714	2e-05	-7.64913		4.08319	0	0	4.08319	0	0	4.08319	0							92.1	0.726	92.1	4.89926	92.1	8.30946
678	0.32602	678	0.4666		1.82891	0.35552	0.72823												0.05864	-2.05833	0	-7.63413		4.09219	0	0	4.09219	0	0	4.09219	0							92.2	0.749	92.2	4.83328	92.2	8.18077
677	0.32897	677	0.47042		1.83161	0.36305	0.74241												0.04691	-2.05101	0	-7.62013		4.10219	0	0	4.10219	0	0	4.10219	0							92.3	0.738	92.3	4.71331	92.3	8.19208
676	0.33136	676	0.47281		1.83432	0.36944	0.75217												0.03518	-2.04524	0	-7.60513		4.11219	0	0	4.11219	0	0.01458	4.11219	0.03214							92.4	0.756	92.4	4.66533	92.4	8.07339
675	0.33369	675	0.47456		1.83704	0.37578	0.76002												0.02346	-2.04108	0	-7.59113		4.12219	0	0	4.12219	0	0.03054	4.12219	0.06732							92.5	0.749	92.5	4.63536	92.5	7.75471
674	0.33676	674	0.47689		1.83976	0.38385	0.76978												0.01173	-2.03857	0	-7.57613		4.13219	0	0	4.13219	0	0.0465	4.13219	0.1025							92.6	0.776	92.6	4.37139	92.6	7.62602
673	0.34006	673	0.47951		1.8425	0.39258	0.78057												0	-2.03799	0	-7.56113		4.14219	0	0	4.14219	0	0.06246	4.14219	0.1377							92.7	0.751	92.7	4.32341	92.7	7.86733
672	0.3428	672	0.48139		1.84524	0.40013	0.78904													--	0	-7.54713		4.15219	0	0	4.15219	0	0.07842	4.15219	0.1729							92.8	0.778	92.8	4.31144	92.8	7.53864
671	0.34472	671	0.48454		1.84799	0.40583	0.80178												#	Band-Index	0	-7.53213		4.16119	0	0	4.16119	0	0.09439	4.16119	0.208							92.9	0.783	92.9	4.22747	92.9	7.62995
670	0.34735	670	0.48703		1.85075	0.41327	0.81246												0	-2.03774	0	-7.51813		4.17119	0	0	4.17119	0	0.11035	4.17119	0.2432							93	0.756	93	4.23349	93	7.54127
669	0.35083	669	0.48981		1.85351	0.42285	0.82422												0.01173	-2.03799	0	-7.50313		4.18119	0	0	4.18119	0	0.12632	4.18119	0.2784							93.1	0.737	93.1	4.09552	93.1	7.27258
668	0.35318	668	0.49169		1.85629	0.42981	0.83305												0.02346	-2.03798	0	-7.48913		4.19119	0	0	4.19119	0	0.14229	4.19119	0.3136							93.2	0.749	93.2	4.01155	93.2	6.95389
667	0.35642	667	0.49353		1.85907	0.43906	0.8418												0.03518	-2.03798	0	-7.47413		4.20119	0	0	4.20119	0	0.15827	4.20119	0.3488							93.3	0.72	93.3	3.92757	93.3	7.1752
666	0.35898	666	0.49686		1.86186	0.44671	0.85578												0.04691	-2.03798	0	-7.46013		4.21119	0	0	4.21119	0	0.17424	4.21119	0.384							93.4	0.717	93.4	3.8256	93.4	6.86651
665	0.36154	665	0.4994		1.86466	0.45448	0.86716												0.05864	-2.03799	0	-7.44513		4.22119	0	0	4.22119	0	0.19022	4.22119	0.4191							93.5	0.725	93.5	3.68762	93.5	6.85783
664	0.36444	664	0.50038		1.86747	0.46318	0.87317												0.07037	-2.03799	0	-7.43113		4.23119	0	0	4.23119	0	0.20619	4.23119	0.4543							93.6	0.734	93.6	3.72965	93.6	6.82914
663	0.36723	663	0.50433		1.87029	0.47173	0.88971												0.08209	-2.03799	0	-7.41613		4.24019	0	0	4.24019	0	0.22216	4.24019	0.4895							93.7	0.692	93.7	3.59168	93.7	6.71045
662	0.37008	662	0.50618		1.87311	0.48052	0.89895												0.09382	-2.03799	0	-7.40113		4.25019	0	0	4.25019	0	0.23817	4.25019	0.5247							93.8	0.714	93.8	3.5077	93.8	6.63176
661	0.37361	661	0.50914		1.87595	0.49121	0.91224												0.10555	-2.03799	0	-7.38713		4.26019	0	0	4.26019	0	0.25412	4.26019	0.5599							93.9	0.679	93.9	3.42373	93.9	6.63307
660	0.37563	660	0.51078		1.87879	0.49805	0.92092												0.11728	-2.03799	0	-7.37213		4.27019	0	0	4.27019	0	0.27011	4.27019	0.595							94	0.771	94	3.46576	94	6.36438
659	0.37837	659	0.51341		1.88164	0.50687	0.93325												0.129	-2.03799	0	-7.35813		4.28019	0	0	4.28019	0	0.28609	4.28019	0.6302							94.1	0.708	94.1	3.30978	94.1	6.2657
658	0.38211	658	0.51687		1.8845	0.51851	0.94875												0.14073	-2.03799	0	-7.34313		4.29019	0	0	4.29019	0	0.30211	4.29019	0.6654							94.2	0.732	94.2	3.20781	94.2	6.28701
657	0.38524	657	0.51887		1.88737	0.52867	0.95904												0.15246	-2.03799	0	-7.32913		4.30019	0	0	4.30019	0	0.31808	4.30019	0.7006							94.3	0.708	94.3	3.24984	94.3	6.09832
656	0.38799	656	0.52009		1.89024	0.53787	0.96648												0.16419	-2.03799	0	-7.31413		4.30919	0	0	4.30919	0	0.33408	4.30919	0.7358							94.4	0.69	94.4	3.11186	94.4	5.97963
655	0.39091	655	0.52352		1.89313	0.54765	0.98227												0.17591	-2.03799	0	-7.30013		4.31919	0	0	4.31919	0	0.35006	4.31919	0.771							94.5	0.704	94.5	3.08189	94.5	5.79094
654	0.39365	654	0.52628		1.89602	0.55705	0.99567												0.18764	-2.03799	0	-7.28513		4.32919	0	0	4.32919	0	0.36606	4.32919	0.8061							94.6	0.707	94.6	3.03391	94.6	5.66226
653	0.39628	653	0.52793		1.89893	0.56627	1.00499												0.19937	-2.03799	0	-7.27113		4.33919	0	0	4.33919	0	0.38207	4.33919	0.8413							94.7	0.733	94.7	2.96794	94.7	5.56357
652	0.39935	652	0.53116		1.90184	0.57684	1.02047												0.2111	-2.03799	0	-7.25613		4.34919	0	0	4.34919	0	0.39805	4.34919	0.8765							94.8	0.741	94.8	2.88397	94.8	5.65488
651	0.4029	651	0.53365		1.90476	0.58895	1.03323												0.22283	-2.03799	0	-7.24213		4.35919	0	0	4.35919	0	0.41403	4.35919	0.9117							94.9	0.708	94.9	2.81799	94.9	5.50619
650	0.40571	650	0.53625		1.90769	0.59903	1.04655												0.22283	-2.03799	0	-7.22713		4.36919	0	0	4.36919	0	0.43005	4.36919	0.9469							95	0.753	95	2.69802	95	5.3975
649	0.40921	649	0.53855		1.91063	0.61129	1.05878												0.2296	-2.03799	0	-7.21213		4.37919	0	0	4.37919	0	0.44605	4.37919	0.982							95.1	0.693	95.1	2.83005	95.1	5.17882
648	0.41204	648	0.54065		1.91358	0.6217	1.07033												0.23637	-2.03799	0	-7.19813		4.38819	0	0	4.38819	0	0.46208	4.38819	1.017							95.2	0.675	95.2	2.53007	95.2	5.13013
647	0.41562	647	0.54403		1.91654	0.6345	1.08714												0.24314	-2.03799	0	-7.18313		4.39819	0	0	4.39819	0	0.47808	4.39819	1.052							95.3	0.693	95.3	2.5001	95.3	5.02144
646	0.41835	646	0.54676		1.9195	0.64486	1.10147												0.24991	-2.03798	0	-7.16913		4.40819	0	0	4.40819	0	0.49406	4.40819	1.088							95.4	0.785	95.4	2.48813	95.4	4.84275
645	0.42157	645	0.5491		1.92248	0.65684	1.11434												0.25668	-2.03798	0	-7.15413		4.41819	0	0	4.41819	0	0.5101	4.41819	1.123							95.5	0.649	95.5	2.44015	95.5	4.73406
644	0.4235	644	0.5507		1.92547	0.66493	1.12437												0.26345	-2.03798	0	-7.14013		4.42819	0	0	4.42819	0	0.52611	4.42819	1.158							95.6	0.712	95.6	2.39218	95.6	4.70537
643	0.42787	643	0.55351		1.92846	0.68084	1.1394												0.27022	-2.03797	0	-7.12513		4.43819	0	0	4.43819	0	0.54211	4.43819	1.193							95.7	0.684	95.7	2.2722	95.7	4.59669
642	0.43087	642	0.5567		1.93146	0.69256	1.15617												0.27699	-2.03796	0	-7.11113		4.44819	0	0	4.44819	0	0.55816	4.44819	1.228							95.8	0.691	95.8	2.13423	95.8	4.748
641	0.43396	641	0.55847		1.93448	0.70472	1.16714												0.28376	-2.03796	0	-7.09613		4.45819	0	0	4.45819	0	0.57416	4.45819	1.263							95.9	0.705	95.9	2.17626	95.9	4.76931
640	0.43764	640	0.56123		1.9375	0.71897	1.18239												0.29054	-2.03795	0	-7.08213		4.46719	0	0	4.46719	0	0.59018	4.46719	1.299							96	0.654	96	2.11028	96	4.46062
639	0.44064	639	0.56442		1.94053	0.73115	1.19963												0.29731	-2.03794	0	-7.06713		4.47719	0	0	4.47719	0	0.63153	4.47719	1.38							96.1	0.701	96.1	2.00831	96.1	4.27193
638	0.44311	638	0.56643		1.94357	0.7417	1.21197												0.30408	-2.03793	0	-7.05313		4.48719	0	0	4.48719	0	0.64168	4.48719	1.402							96.2	0.698	96.2	1.96034	96.2	4.07325
637	0.44756	637	0.56895		1.94662	0.75904	1.22662												0.31085	-2.03792	0	-7.03813		4.49719	0	0	4.49719	0	0.65182	4.49719	1.424							96.3	0.684	96.3	1.94836	96.3	4.01456
636	0.45061	636	0.57228		1.94969	0.77184	1.24492												0.31762	-2.03791	0	-7.02313		4.50719	0	0	4.50719	0	0.66195	4.50719	1.445							96.4	0.745	96.4	1.81039	96.4	4.00587
635	0.45369	635	0.5743		1.95276	0.78491	1.25768												0.32439	-2.03791	0	-7.00913		4.51719	0	0	4.51719	0	0.67211	4.51719	1.467							96.5	0.686	96.5	1.87042	96.5	3.92718
634	0.45721	634	0.57779		1.95584	0.79965	1.27703												0.33116	-2.0379	0	-6.99413		4.52719	0	0	4.52719	0	0.68225	4.52719	1.488							96.6	0.646	96.6	1.75044	96.6	3.90849
633	0.46037	633	0.57963		1.95893	0.8133	1.28925												0.33793	-2.03789	0	-6.98013		4.53619	0	0	4.53619	0	0.69241	4.53619	1.51							96.7	0.672	96.7	1.73847	96.7	3.84981
632	0.46375	632	0.58307		1.96203	0.8279	1.30875												0.3447	-2.03788	0	-6.96513		4.54619	0	0	4.54619	0	0.70256	4.54619	1.532							96.8	0.675	96.8	1.65449	96.8	3.79112
631	0.46709	631	0.58537		1.96513	0.84254	1.32328												0.35147	-2.03788	0	-6.95113		4.55619	0	0	4.55619	0	0.7127	4.55619	1.553							96.9	0.65	96.9	1.62452	96.9	3.68243
630	0.4708	630	0.58795		1.96825	0.85869	1.3392												0.35147	-2.03788	0	-6.93613		4.56619	0	0	4.56619	0	0.72286	4.56619	1.575							97	0.675	97	1.54055	97	3.60374
629	0.47326	629	0.58999		1.97138	0.87045	1.35279												0.36502	-2.03788	0	-6.92213		4.57619	0	0	4.57619	0	0.73302	4.57619	1.597							97.1	0.675	97.1	1.51057	97.1	3.35505
628	0.47719	628	0.59262		1.97452	0.88777	1.36922												0.37856	-2.03789	0	-6.90713		4.58619	0	0	4.58619	0	0.74321	4.58619	1.618							97.2	0.638	97.2	1.4446	97.2	3.32636
627	0.4806	627	0.59567		1.97767	0.90337	1.38776												0.3921	-2.03789	0	-6.89313		4.59619	0	0	4.59619	0	0.75336	4.59619	1.64							97.3	0.697	97.3	1.41463	97.3	3.26768
626	0.48429	626	0.59809		1.98083	0.92025	1.40353												0.40564	-2.03789	0	-6.87813		4.60619	0	0	4.60619	0	0.76353	4.60619	1.662							97.4	0.678	97.4	1.29465	97.4	3.18899
625	0.48777	625	0.60125		1.984	0.93653	1.42297												0.41918	-2.0379	0	-6.86313		4.61519	0	0	4.61519	0	0.7737	4.61519	1.683							97.5	0.671	97.5	1.30068	97.5	3.0103
624	0.49136	624	0.60366		1.98718	0.95339	1.439												0.43273	-2.0379	0	-6.84913		4.62519	0	0	4.62519	0	0.78386	4.62519	1.705							97.6	0.672	97.6	1.30671	97.6	3.04161
623	0.49503	623	0.60576		1.99037	0.9708	1.45366												0.44627	-2.03791	0	-6.83413		4.63519	0	0	4.63519	0	0.79407	4.63519	1.727							97.7	0.704	97.7	1.07873	97.7	2.83292
622	0.4982	622	0.61011		1.99357	0.98643	1.47937												0.45981	-2.03791	0	-6.82013		4.64519	0	0	4.64519	0	0.80423	4.64519	1.748							97.8	0.688	97.8	1.08476	97.8	2.82424
621	0.50099	621	0.61113		1.99678	1.00075	1.48912												0.47335	-2.03791	0	-6.80513		4.65519	0	0	4.65519	0	0.81441	4.65519	1.77							97.9	0.629	97.9	1.09078	97.9	2.63555
620	0.50491	620	0.61404		2	1.01974	1.50819												0.48689	-2.03791	0	-6.79113		4.66519	0	0	4.66519	0	0.8246	4.66519	1.791							98	0.716	98	0.98881	98	2.60686
619	0.5098	619	0.61695		2.00323	1.04294	1.52744												0.50044	-2.03791	0	-6.77613		4.67519	0	0	4.67519	0	0.83478	4.67519	1.813							98.1	0.668	98.1	0.88684	98.1	2.55817
618	0.51326	618	0.62023		2.00647	1.06057	1.54871												0.51398	-2.03791	0	-6.76213		4.68419	0	0	4.68419	0	0.84497	4.68419	1.835							98.2	0.64	98.2	0.87486	98.2	2.42948
617	0.51656	617	0.622		2.00972	1.07772	1.56262												0.52752	-2.03792	0	-6.74713		4.69419	0	0	4.69419	0	0.85519	4.69419	1.856							98.3	0.7	98.3	0.86289	98.3	2.6108
616	0.52028	616	0.62536		2.01299	1.09687	1.58466												0.54106	-2.03791	0	-6.73313		4.70419	0	0	4.70419	0	0.86536	4.70419	1.878							98.4	0.651	98.4	0.79692	98.4	2.43211
615	0.52355	615	0.62943		2.01626	1.11433	1.61059												0.5546	-2.03791	0	-6.71813		4.71419	0	0	4.71419	0	0.87557	4.71419	1.9							98.5	0.642	98.5	0.74894	98.5	2.31342
614	0.52669	614	0.63079		2.01954	1.13142	1.62287												0.56814	-2.03791	0	-6.70413		4.72419	0	0	4.72419	0	0.88576	4.72419	1.921							98.6	0.662	98.6	0.84497	98.6	2.30473
613	0.52957	613	0.63213		2.02284	1.14753	1.63508												0.58169	-2.03791	0	-6.68913		4.73419	0	0	4.73419	0	0.89599	4.73419	1.943							98.7	0.67	98.7	0.689	98.7	2.19604
612	0.53489	612	0.63719		2.02614	1.17454	1.66678												0.59523	-2.03791	0	-6.67413		4.74419	0	0	4.74419	0	0.90616	4.74419	1.965							98.8	0.624	98.8	0.51502	98.8	2.06736
611	0.53865	611	0.64015		2.02946	1.19501	1.68784												0.60877	-2.03774	0	-6.66013		4.75419	0	0	4.75419	0	0.91637	4.75419	1.986							98.9	0.64	98.9	0.59305	98.9	2.10867
610	0.54176	610	0.64132		2.03279	1.21282	1.69956													--	0	-6.64513		4.76319	0	0	4.76319	0	0.92658	4.76319	2.008							99	0.669	99	0.52707	99	1.97998
609	0.5459	609	0.64431		2.03612	1.23547	1.72105												#	Band-Index	0	-6.63113		4.77319	0	0	4.77319	0	0.93676	4.77319	2.03							99.1	0.684	99.1	0.4791	99.1	1.91129
608	0.54945	608	0.64718		2.03947	1.25574	1.74213												0.60877	-0.68653	0	-6.61613		4.78319	0	0	4.78319	0	0.94703	4.78319	2.051							99.2	0.642	99.2	0.41313	99.2	1.8926
607	0.55287	607	0.64989		2.04283	1.27558	1.76258												0.59523	-0.68629	0	-6.60213		4.79319	0	0	4.79319	0	0.95728	4.79319	2.073							99.3	0.666	99.3	0.47315	99.3	1.73391
606	0.5561	606	0.65089		2.0462	1.2948	1.77381												0.58169	-0.68639	0	-6.58713		4.80319	0	0	4.80319	0	0.96752	4.80319	2.095							99.4	0.654	99.4	0.33518	99.4	1.45523
605	0.56019	605	0.65509		2.04959	1.31828	1.80277												0.56814	-0.68654	0	-6.57313		4.81319	0	0	4.81319	0	0.97774	4.81319	2.116							99.5	0.649	99.5	0.28721	99.5	1.51654
604	0.56487	604	0.65774		2.05298	1.34483	1.8234												0.5546	-0.68676	0	-6.55813		4.82319	0	0	4.82319	0	0.99199	4.82319	2.146							99.6	0.668	99.6	0.20323	99.6	1.47785
603	0.5685	603	0.6611		2.05638	1.36668	1.84816												0.54106	-0.68702	0	-6.54413		4.83219	0	0	4.83219	0	1.05427	4.83219	2.278							99.7	0.638	99.7	0.28126	99.7	1.30916
602	0.5717	602	0.66443		2.0598	1.38671	1.87305												0.52752	-0.68734	0	-6.52913		4.84219	0	0	4.84219	0	1.11651	4.84219	2.409							99.8	0.662	99.8	0.19646	99.8	3.46047
601	0.57612	601	0.66615		2.06323	1.41291	1.88903												0.51398	-0.68769	0	-6.51413		4.85219	0	0	4.85219	0	1.17874	4.85219	2.541							99.9	0.674	99.9	0.07469	99.9	-0.66821
600	0.57977	600	0.66881		2.06667	1.43565	1.91048												0.50044	-0.68808	0	-6.50013		4.86219	0	0	4.86219	0	1.24094	4.86219	2.672							100	0.609	100	0.31292	100	0.7031
599	0.58332	599	0.67099		2.07012	1.45814	1.92943												0.48689	-0.6885	0	-6.48513		4.87219	0	0	4.87219	0	1.30336	4.87219	2.803							100.1	0.559	100.1	0.15515	100.1	3.1594
598	0.58762	598	0.67443		2.07358	1.48466	1.95577												0.47335	-0.68893	0	-6.47113		4.88219	0	0	4.88219	0	1.36568	4.88219	2.935							100.2	0.807	100.2	4.29938	100.2	24.3344
597	0.5909	597	0.6777		2.07705	1.50634	1.98139												0.45981	-0.68936	0	-6.45613		4.89219	0	0	4.89219	0	1.4279	4.89219	3.066							100.3	1.62	100.3	20.8816	100.3	28.0393
596	0.59474	596	0.68005		2.08054	1.5311	2.00188												0.44627	-0.68979	0	-6.44213		4.90219	0	0	4.90219	0	1.49022	4.90219	3.197							100.4	1.869	100.4	25.3678	100.4	30.4443
595	0.59795	595	0.68184		2.08403	1.55288	2.01919												0.43273	-0.69019	0	-6.42713		4.91119	0	0	4.91119	0	1.55262	4.91119	3.329							100.5	1.898	100.5	26.2181	100.5	32.2493
594	0.60217	594	0.68354		2.08754	1.5802	2.03609												0.41918	-0.69056	0	-6.41313		4.92119	0	0	4.92119	0	2.58837	4.92119	5.544							100.6	2.002	100.6	27.1403	100.6	34.6542
593	0.60597	593	0.6864		2.09106	1.60562	2.06009												0.40564	-0.69089	0	-6.39813		4.93119	0	0	4.93119	0	2.50476	4.93119	5.364							100.7	2.093	100.7	28.2245	100.7	35.6592
592	0.60959	592	0.69009		2.09459	1.63032	2.08935												0.3921	-0.69116	0	-6.38413		4.94119	0	0	4.94119	0	2.4211	4.94119	5.184							100.8	2.146	100.8	28.6788	100.8	37.0642
591	0.61346	591	0.69341		2.09814	1.65668	2.11667												0.37856	-0.69137	0	-6.36913		4.95119	0	0	4.95119	0	2.33737	4.95119	5.005							100.9	2.179	100.9	29.673	100.9	38.5691
590	0.61763	590	0.6954		2.10169	1.68496	2.13603												0.36502	-0.69151	0	-6.35513		4.96119	0	0	4.96119	0	2.25385	4.96119	4.825							101	2.214	101	29.9472	101	39.9741
589	0.62138	589	0.69786		2.10526	1.71128	2.15848												0.35147	-0.69157	0	-6.34013		4.97119	0	0	4.97119	0	2.16997	4.97119	4.645							101.1	2.206	101.1	30.7254	101.1	41.0791
588	0.62512	588	0.70069		2.10884	1.73786	2.18341												0.35147	-0.69157	0	-6.32513		4.98019	0	0	4.98019	0	2.08635	4.98019	4.465							101.2	2.286	101.2	31.2337	101.2	42.384
587	0.62936	587	0.7036		2.11244	1.76753	2.20912												0.3447	-0.69155	0	-6.31113		4.99019	0	0	4.99019	0	2.00256	4.99019	4.285							101.3	2.271	101.3	31.5979	101.3	43.489
586	0.63347	586	0.70646		2.11604	1.79682	2.23469												0.33793	-0.69152	0	-6.29613		5.00019	0	0	5.00019	0	1.91895	5.00019	4.105							101.4	2.294	101.4	32.3581	101.4	44.694
585	0.63689	585	0.70845		2.11966	1.82249	2.255												0.33116	-0.69146	0	-6.28213																101.5	2.312	101.5	32.5784	101.5	45.9989
584	0.64142	584	0.71232		2.12329	1.85485	2.28756												0.32439	-0.69139	0	-6.26713																101.6	2.349	101.6	33.1586	101.6	47.3039
583	0.64522	583	0.71532		2.12693	1.88331	2.31474												0.31762	-0.69129	0	-6.25313																101.7	2.313	101.7	33.7028	101.7	48.3088
582	0.64875	582	0.71701		2.13058	1.91052	2.33374												0.31085	-0.69118	1e-05	-6.23813																101.8	2.322	101.8	33.941	101.8	49.5138
581	0.65272	581	0.71922		2.13425	1.94063	2.3562												0.30408	-0.69106	8e-05	-6.22413																101.9	2.358	101.9	34.3953	101.9	50.7188
580	0.65799	580	0.72219		2.13793	1.97892	2.38392												0.29731	-0.69093	0.00056	-6.20913																102	2.306	102	34.8855	102	52.0237
579	0.66062	579	0.72499		2.14162	2.00164	2.41071												0.29054	-0.69079	0.00343	-6.19513																102.1	2.315	102.1	35.3757	102.1	53.0287
578	0.66469	578	0.72774		2.14533	2.03339	2.43748												0.28376	-0.69064	0.01765	-6.18013																102.2	2.342	102.2	35.596	102.2	54.2337
577	0.66935	577	0.73076		2.14905	2.06916	2.46626												0.27699	-0.69049	0.07693	-6.16513																102.3	2.336	102.3	36.0862	102.3	55.3386
576	0.67292	576	0.73322		2.15278	2.09856	2.49152												0.27022	-0.69035	0.2841	-6.15113																102.4	2.326	102.4	36.4864	102.4	56.5436
575	0.67652	575	0.73482		2.15652	2.12848	2.51114												0.26345	-0.69021	0.8896	-6.13613																102.5	2.354	102.5	36.7427	102.5	57.5486
574	0.68041	574	0.73769		2.16028	2.16056	2.53963												0.25668	-0.69008	2.363	-6.12213																102.6	2.276	102.6	37.2329	102.6	58.7535
573	0.6845	573	0.73975		2.16405	2.19424	2.56273												0.24991	-0.68998	5.33	-6.10713																102.7	2.353	102.7	37.5971	102.7	59.7585
572	0.68851	572	0.74268		2.16783	2.22778	2.59209												0.24314	-0.68988	10.23	-6.09313																102.8	2.353	102.8	37.9793	102.8	60.8635
571	0.69227	571	0.74495		2.17163	2.26008	2.61711												0.23637	-0.68982	16.73	-6.07813																102.9	2.372	102.9	38.3616	102.9	61.7684
570	0.69603	570	0.74794		2.17544	2.29271	2.64742												0.2296	-0.68978	23.45	-6.06413																103	2.307	103	38.7978	103	62.7734
569	0.69944	569	0.7505		2.17926	2.3234	2.67495												0.22283	-0.68976	28.38	-6.04913																103.1	2.366	103.1	39.126	103.1	64.1784
568	0.70268	568	0.75368		2.1831	2.35325	2.70717												0.22283	-0.68976	30.08	-6.03513																103.2	2.308	103.2	39.4723	103.2	65.7833
567	0.70737	567	0.75541		2.18695	2.39314	2.72925												0.2111	-0.68974	28.63	-6.02013																103.3	2.322	103.3	39.8185	103.3	67.0883
566	0.71134	566	0.75819		2.19081	2.42864	2.75911												0.19937	-0.68967	25.44	-6.00613																103.4	2.335	103.4	40.1647	103.4	68.2933
565	0.71515	565	0.75961		2.19469	2.46343	2.77927												0.18764	-0.68956	22.15	-5.99113																103.5	2.289	103.5	40.4209	103.5	69.2982
564	0.71908	564	0.76294		2.19858	2.4994	2.81365												0.17591	-0.6894	19.59	-5.97613																103.6	2.27	103.6	40.8032	103.6	70.4032
563	0.72213	563	0.76419		2.20249	2.52965	2.83287												0.16419	-0.68921	17.72	-5.96213																103.7	2.334	103.7	41.1494	103.7	71.5082
562	0.72771	562	0.76688		2.20641	2.57805	2.86304												0.15246	-0.68898	16.19	-5.94713																103.8	2.324	103.8	41.5856	103.8	72.6131
561	0.73162	561	0.76907		2.21034	2.61513	2.88967												0.14073	-0.68873	14.96	-5.93313																103.9	2.306	103.9	41.8779	103.9	73.5181
560	0.73535	560	0.77057		2.21429	2.65125	2.91132												0.129	-0.68846	14.43	-5.91813																104	2.333	104	42.2061	104	74.4231
559	0.73882	559	0.77365		2.21825	2.68594	2.94513												0.11728	-0.68818	14.99	-5.90413																104.1	2.284	104.1	42.6243	104.1	75.528
558	0.74341	558	0.77697		2.22222	2.72916	2.98117												0.10555	-0.68789	16.77	-5.88913																104.2	2.27	104.2	42.9166	104.2	76.333
557	0.74606	557	0.77847		2.22621	2.75851	3.00346												0.09382	-0.68761	19.58	-5.87513																104.3	2.324	104.3	43.1728	104.3	77.138
556	0.74962	556	0.78091		2.23022	2.79494	3.03319												0.08209	-0.68734	23.14	-5.86013																104.4	2.284	104.4	43.537	104.4	78.1429
555	0.75251	555	0.78371		2.23423	2.82673	3.06595												0.07037	-0.68709	27.16	-5.84613																104.5	2.281	104.5	43.7752	104.5	78.8479
554	0.75705	554	0.78666		2.23827	2.87125	3.10025												0.05864	-0.68687	30.91	-5.83113																104.6	2.322	104.6	44.0855	104.6	79.8529
553	0.76101	553	0.78893		2.24231	2.91186	3.12945												0.04691	-0.68668	33.06	-5.81613																104.7	2.309	104.7	44.5577	104.7	80.4578
552	0.76458	552	0.79101		2.24638	2.94992	3.15738												0.03518	-0.68652	32.18	-5.80213																104.8	2.325	104.8	44.6879	104.8	81.3628
551	0.76792	551	0.79357		2.25045	2.98655	3.18945												0.02346	-0.68641	27.78	-5.78713																104.9	2.31	104.9	45.0522	104.9	82.1677
550	0.7715	550	0.79584		2.25455	3.02544	3.21934												0.01173	-0.68637	20.9	-5.77313																105	2.313	105	45.3264	105	82.7727
549	0.77482	549	0.79803		2.25865	3.06267	3.24891												0	-0.68653	13.55	-5.75813																105.1	2.271	105.1	45.5466	105.1	83.5777
548	0.77749	548	0.80093		2.26277	3.09508	3.28451													--	7.52	-5.74413																105.2	2.321	105.2	45.9289	105.2	84.3826
547	0.78143	547	0.80281		2.26691	3.13801	3.312												#	Band-Index	3.56	-5.72913																105.3	2.29	105.3	46.1311	105.3	85.1876
546	0.78545	546	0.80525		2.27106	3.18196	3.34442												0	-0.68627	1.434	-5.71513																105.4	2.341	105.4	46.4953	105.4	85.9926
545	0.78793	545	0.80737		2.27523	3.21384	3.37441												0.01173	-0.68604	0.493	-5.70013																105.5	2.309	105.5	46.7516	105.5	86.4975
544	0.79134	544	0.81025		2.27941	3.25368	3.41099												0.02346	-0.68486	0.1561	-5.68613																105.6	2.311	105.6	47.0978	105.6	87.3025
543	0.79454	543	0.81219		2.28361	3.2921	3.43998												0.03518	-0.68287	0.09795	-5.67113																105.7	2.291	105.7	47.372	105.7	87.7075
542	0.7992	542	0.81446		2.28782	3.34314	3.47206												0.04691	-0.68011	0.2533	-5.65713																105.8	2.332	105.8	47.6282	105.8	88.1124
541	0.80147	541	0.81713		2.29205	3.37463	3.50778												0.05864	-0.6766	0.8205	-5.64213																105.9	2.295	105.9	47.8665	105.9	88.8174
540	0.8044	540	0.81975		2.2963	3.41189	3.54343												0.07037	-0.67238	2.325	-5.62713																106	2.263	106	48.0867	106	89.2224
539	0.80851	539	0.82178		2.30056	3.45971	3.57419												0.08209	-0.6675	5.627	-5.61313																106.1	2.333	106.1	48.3609	106.1	89.8273
538	0.81112	538	0.82411		2.30483	3.49503	3.60785												0.09382	-0.66201	11.62	-5.59813																106.2	2.317	106.2	48.6172	106.2	90.5323
537	0.81479	537	0.82639		2.30912	3.53986	3.64139												0.10555	-0.65597	20.48	-5.58413																106.3	2.307	106.3	48.8374	106.3	90.7373
536	0.81716	536	0.82876		2.31343	3.57381	3.676												0.11728	-0.64947	30.82	-5.56913																106.4	2.302	106.4	49.1116	106.4	91.1422
535	0.82087	535	0.83133		2.31776	3.6198	3.7126												0.129	-0.64261	39.62	-5.55513																106.5	2.309	106.5	49.3318	106.5	91.6472
534	0.82343	534	0.83295		2.3221	3.65603	3.74108												0.14073	-0.63549	43.51	-5.54013																106.6	2.284	106.6	49.5701	106.6	92.0522
533	0.82646	533	0.83506		2.32645	3.69688	3.7742												0.15246	-0.62828	40.84	-5.52613																106.7	2.34	106.7	49.8083	106.7	92.4571
532	0.82843	532	0.83735		2.33083	3.72852	3.80919												0.16419	-0.62118	32.75	-5.51113																106.8	2.275	106.8	49.9205	106.8	92.9621
531	0.83199	531	0.83983		2.33522	3.77474	3.84623												0.17591	-0.61446	22.44	-5.49713																106.9	2.307	106.9	50.3208	106.9	93.3671
530	0.83517	530	0.84187		2.33962	3.81806	3.87954												0.18764	-0.60844	13.13	-5.48213																107	2.295	107	50.523	107	93.872
529	0.83772	529	0.84326		2.34405	3.85592	3.90711												0.19937	-0.60359	6.558	-5.46713																107.1	2.322	107.1	50.6352	107.1	94.177
528	0.83948	528	0.8455		2.34848	3.88682	3.94275												0.2111	-0.60039	2.796	-5.45313																107.2	2.309	107.2	50.8734	107.2	94.482
527	0.84175	527	0.84716		2.35294	3.92269	3.97331												0.22283	-0.59927	1.017	-5.43813																107.3	2.31	107.3	51.0577	107.3	94.9869
526	0.84461	526	0.84878		2.35741	3.96442	4.00367												0.22283	-0.59927	0.3152	-5.42413																107.4	2.29	107.4	51.4759	107.4	94.9919
525	0.84678	525	0.85059		2.3619	4.00009	4.03609												0.2296	-0.59911	0.08324	-5.40913																107.5	2.314	107.5	51.5341	107.5	95.2969
524	0.84868	524	0.85274		2.36641	4.03336	4.07208												0.23637	-0.59864	0.01872	-5.39513																107.6	2.33	107.6	51.8804	107.6	95.6018
523	0.85038	523	0.85421		2.37094	4.06501	4.10177												0.24314	-0.59786	0.00358	-5.38013																107.7	2.301	107.7	52.0106	107.7	95.7068
522	0.85148	522	0.85515		2.37548	4.09117	4.12651												0.24991	-0.59678	0.00058	-5.36613																107.8	2.312	107.8	52.2128	107.8	96.3118
521	0.85348	521	0.85582		2.38004	4.12621	4.1489												0.25668	-0.5954	8e-05	-5.35113																107.9	2.358	107.9	52.4331	107.9	96.5167
520	0.85461	520	0.85755		2.38462	4.15307	4.18177												0.26345	-0.59372	1e-05	-5.33713																108	2.303	108	52.6353	108	96.9217
519	0.85588	519	0.85857		2.38921	4.18154	4.20788												0.27022	-0.59177	0	-5.32213																108.1	2.302	108.1	52.8015	108.1	97.0267
518	0.85733	518	0.85946		2.39382	4.21188	4.23288												0.27699	-0.58954	0	-5.30813																108.2	2.333	108.2	53.0397	108.2	97.5316
517	0.85781	517	0.86022		2.39845	4.23301	4.25674												0.28376	-0.58704	0	-5.29313																108.3	2.288	108.3	53.17	108.3	97.7366
516	0.85767	516	0.86039		2.4031	4.24803	4.275												0.29054	-0.58429	0	-5.27813																108.4	2.337	108.4	53.3542	108.4	97.6415
515	0.858	515	0.86076		2.40777	4.26777	4.29529												0.29731	-0.58131	0	-5.26413																108.5	2.316	108.5	53.5024	108.5	98.1465
514	0.85787	514	0.8617		2.41245	4.28312	4.3214												0.30408	-0.57809	0	-5.24913																108.6	2.317	108.6	53.7227	108.6	98.3515
513	0.85848	513	0.86244		2.41715	4.30596	4.3458												0.31085	-0.57465	0	-5.23513																108.7	2.299	108.7	53.8889	108.7	98.3564
512	0.85838	512	0.86211		2.42188	4.32182	4.35943												0.31762	-0.57101	0	-5.22013																108.8	2.345	108.8	54.0911	108.8	98.4614
511	0.85816	511	0.86309		2.42661	4.33652	4.38647												0.32439	-0.56718	0	-5.20613																108.9	2.304	108.9	54.2574	108.9	98.9664
510	0.85806	510	0.86306		2.43137	4.35254	4.40335												0.33116	-0.56317	0	-5.19113																109	2.309	109	54.3696	109	99.0713
509	0.8586	509	0.86369		2.43615	4.37514	4.4271												0.33793	-0.55899	0	-5.17713																109.1	2.29	109.1	54.5538	109.1	99.1763
508	0.85837	508	0.86389		2.44094	4.39004	4.44666												0.3447	-0.55465	0	-5.16213																109.2	2.293	109.2	54.72	109.2	99.1813
507	0.85845	507	0.8646		2.44576	4.40817	4.47159												0.35147	-0.55054	0	-5.14813																109.3	2.304	109.3	55.0303	109.3	99.4862
506	0.85867	506	0.86608		2.45059	4.42788	4.50461												0.35147	-0.55054	0	-5.13313																109.4	2.327	109.4	55.1245	109.4	99.4912
505	0.85924	505	0.8663		2.45545	4.45132	4.52473												0.36502	-0.55944	0	-5.11813																109.5	2.282	109.5	55.3267	109.5	99.6962
504	0.86077	504	0.86801		2.46032	4.48496	4.56066												0.37856	-0.56914	0	-5.10413																109.6	2.299	109.6	55.439	109.6	100.101
503	0.86133	503	0.86782		2.46521	4.50865	4.57684												0.3921	-0.57908	0	-5.08913																109.7	2.335	109.7	55.5152	109.7	100.106
502	0.86235	502	0.86927		2.47012	4.53732	4.61047												0.40564	-0.58917	0	-5.07513																109.8	2.293	109.8	55.7354	109.8	100.211
501	0.8647	501	0.8715		2.47505	4.58034	4.65271												0.41918	-0.59928	0	-5.06013																109.9	2.324	109.9	55.7936	109.9	100.616
500	0.86667	500	0.87359		2.48	4.61972	4.69376												0.43273	-0.60929	0	-5.04613																110	2.323	110	56.0139	110	100.521
499	0.86924	499	0.87585		2.48497	4.66579	4.73703												0.44627	-0.61911	0	-5.03113																110.1	2.289	110.1	56.1261	110.1	100.926
498	0.87262	498	0.87813		2.48996	4.721	4.78084												0.45981	-0.6286	0	-5.01713																110.2	2.327	110.2	56.2563	110.2	100.931
497	0.87557	497	0.87921		2.49497	4.77212	4.81193												0.47335	-0.63768	0	-5.00213																110.3	2.306	110.3	56.4226	110.3	100.636
496	0.8784	496	0.88185		2.5	4.82244	4.86034												0.48689	-0.64623	0	-4.98813																110.4	2.32	110.4	56.5708	110.4	101.041
495	0.88128	495	0.8851																0.50044	-0.65416	0	-4.97313																110.5	2.346	110.5	56.737	110.5	101.146
494	0.88432	494	0.88731																0.51398	-0.66139	0	-4.95913																110.6	2.318	110.6	56.8493	110.6	101.251
493	0.88793	493	0.88928																0.52752	-0.66783	0	-4.94413																110.7	2.314	110.7	56.9795	110.7	101.256
492	0.89128	492	0.89173																0.54106	-0.67341	0	-4.92913																110.8	2.315	110.8	57.1277	110.8	101.361
491	0.89484	491	0.89546																0.5546	-0.67806	0	-4.91513																110.9	2.316	110.9	57.3299	110.9	101.766
490	0.89895	490	0.8978																0.56814	-0.68173	0	-4.90013																111	2.323	111	57.4422	111	101.571
489	0.90219	489	0.90071																0.58169	-0.68438	0	-4.88613																111.1	2.327	111.1	57.4824	111.1	101.576
488	0.90669	488	0.90329																0.59523	-0.68599	0	-4.87113																111.2	2.311	111.2	57.6666	111.2	101.881
487	0.90906	487	0.90573																0.60877	-0.68627	0	-4.85713																111.3	2.332	111.3	57.6889	111.3	102.186
486	0.91225	486	0.90901																	--	0	-4.84213																111.4	2.345	111.4	57.9631	111.4	102.291
485	0.91553	485	0.91279																#	Band-Index	0	-4.82813																111.5	2.344	111.5	58.0753	111.5	102.595
484	0.91903	484	0.91653																0.60877	-0.51952	0	-4.81313																111.6	2.289	111.6	58.1335	111.6	102.7
483	0.92337	483	0.92037																0.59523	-0.51917	0	-4.79913																111.7	2.334	111.7	58.2818	111.7	102.505
482	0.92713	482	0.92289																0.58169	-0.51814	0	-4.78413																111.8	2.331	111.8	58.358	111.8	102.91
481	0.9312	481	0.92346																0.56814	-0.51644	0	-4.76913																111.9	2.364	111.9	58.4882	111.9	103.215
480	0.93476	480	0.92557																0.5546	-0.51412	0	-4.75513																112	2.349	112	58.6005	112	102.92
479	0.93597	479	0.92729																0.54106	-0.51123	0	-4.74013																112.1	2.336	112.1	58.6407	112.1	103.125
478	0.93737	478	0.92624																0.52752	-0.50782	0	-4.72613																112.2	2.315	112.2	58.7709	112.2	102.83
477	0.9372	477	0.92747																0.51398	-0.50395	0	-4.71113																112.3	2.363	112.3	58.9552	112.3	103.335
476	0.93711	476	0.92914																0.50044	-0.49971	0	-4.69713																112.4	2.334	112.4	59.0674	112.4	103.04
475	0.93823	475	0.9303																0.48689	-0.49516	0	-4.68213																112.5	2.312	112.5	59.2156	112.5	103.145
474	0.94	474	0.93103																0.47335	-0.49039	0	-4.66813																112.6	2.326	112.6	59.2918	112.6	103.25
473	0.94016	473	0.93064																0.45981	-0.48547	0	-4.65313																112.7	2.324	112.7	59.3501	112.7	103.155
472	0.93976	472	0.93127																0.44627	-0.48047	0	-4.63913																112.8	2.332	112.8	59.4803	112.8	103.16
471	0.93928	471	0.93231																0.43273	-0.49028	0	-4.62413																112.9	2.339	112.9	59.5025	112.9	103.265
470	0.94034	470	0.933																0.41918	-0.50057	0	-4.61013																113	2.324	113	59.5968	113	103.37
469	0.94096	469	0.9338																0.40564	-0.51089	0	-4.59513																113.1	2.374	113.1	59.799	113.1	103.475
468	0.94151	468	0.93386																0.3921	-0.52112	0	-4.58013																113.2	2.347	113.2	60.0012	113.2	103.48
467	0.94166	467	0.93307																0.37856	-0.53115	0	-4.56613																113.3	2.345	113.3	59.9335	113.3	103.585
466	0.94233	466	0.93416																0.36502	-0.54087	0	-4.55113																113.4	2.333	113.4	60.0997	113.4	103.89
465	0.94341	465	0.9351																0.35147	-0.54974	0	-4.53713																113.5	2.308	113.5	60.1579	113.5	103.895
464	0.94302	464	0.93487																0.35147	-0.54974	0	-4.52213																113.6	2.31	113.6	60.2522	113.6	103.5
463	0.94257	463	0.93532																0.3447	-0.54564	0	-4.50813																113.7	2.38	113.7	60.2924	113.7	104.005
462	0.94313	462	0.93614																0.33793	-0.54131	0	-4.49313																113.8	2.323	113.8	60.4406	113.8	104.01
461	0.94476	461	0.93632																0.33116	-0.53712	0	-4.47913																113.9	2.343	113.9	60.4808	113.9	104.015
460	0.94672	460	0.93664																0.32439	-0.53309	0	-4.46413																114	2.342	114	60.5931	114	104.02
459	0.94689	459	0.93743																0.31762	-0.52924	0	-4.45013																114.1	2.342	114.1	60.7053	114.1	104.125
458	0.94789	458	0.93791																0.31085	-0.52558	0	-4.43513																114.2	2.359	114.2	60.6735	114.2	104.33
457	0.95011	457	0.93945																0.30408	-0.52212	0	-4.42013																114.3	2.361	114.3	60.8038	114.3	104.135
456	0.95108	456	0.94031																0.29731	-0.51888	0	-4.40613																114.4	2.338	114.4	60.898	114.4	104.239
455	0.95199	455	0.94209																0.29054	-0.51586	0	-4.39113																114.5	2.305	114.5	61.0462	114.5	104.244
454	0.95439	454	0.94316																0.28376	-0.51308	0	-4.37713																114.6	2.394	114.6	60.9064	114.6	104.449
453	0.95608	453	0.9436																0.27699	-0.51056	0	-4.36213																114.7	2.351	114.7	61.1267	114.7	104.354
452	0.95698	452	0.94526																0.27022	-0.5083	0	-4.34813																114.8	2.348	114.8	61.2749	114.8	104.559
451	0.95825	451	0.94577																0.26345	-0.50633	0	-4.33313																114.9	2.373	114.9	61.4231	114.9	104.564
450	0.96053	450	0.94721																0.25668	-0.50463	0	-4.31913																115	2.384	115	61.2834	115	104.469
449	0.96331	449	0.94908																0.24991	-0.50323	0	-4.30413																115.1	2.324	115.1	61.5036	115.1	104.374
448	0.96533	448	0.95035																0.24314	-0.50213	0	-4.29013																115.2	2.324	115.2	61.3818	115.2	104.479
447	0.96656	447	0.95185																0.23637	-0.50134	0	-4.27513																115.3	2.354	115.3	61.638	115.3	104.484
446	0.96829	446	0.95285																0.2296	-0.50086	0	-4.26113																115.4	2.339	115.4	61.6063	115.4	104.789
445	0.97012	445	0.95523																0.22283	-0.5007	0	-4.24613																115.5	2.347	115.5	61.7905	115.5	104.794
444	0.97154	444	0.95776																0.22283	-0.5007	0	-4.23113																115.6	2.359	115.6	61.8127	115.6	104.799
443	0.97398	443	0.95889																0.2111	-0.49955	0	-4.21713																115.7	2.368	115.7	61.925	115.7	105.004
442	0.97517	442	0.95969																0.19937	-0.49625	0	-4.20213																115.8	2.379	115.8	62.0552	115.8	105.009
441	0.97621	441	0.96028																0.18764	-0.49123	0	-4.18813																115.9	2.34	115.9	62.1134	115.9	104.914
440	0.97792	440	0.96107																0.17591	-0.48499	0	-4.17313																116	2.344	116	62.0457	116	105.019
439	0.97885	439	0.96276																0.16419	-0.48098	0	-4.15913																116.1	2.356	116.1	62.1579	116.1	104.924
438	0.97782	438	0.96148																0.15246	-0.48486	0	-4.14413																116.2	2.351	116.2	62.2701	116.2	105.029
437	0.97824	437	0.96252																0.14073	-0.48887	0	-4.13013																116.3	2.368	116.3	62.1844	116.3	105.134
436	0.98019	436	0.96582																0.129	-0.49289	0	-4.11513																116.4	2.42	116.4	62.4046	116.4	104.939
435	0.98171	435	0.96537																0.11728	-0.49685	0	-4.10113																116.5	2.318	116.5	62.3908	116.5	104.844
434	0.98297	434	0.96532																0.10555	-0.50066	0	-4.08613																116.6	2.369	116.6	62.485	116.6	104.749
433	0.98434	433	0.96885																0.09382	-0.50426	0	-4.07113																116.7	2.375	116.7	62.5253	116.7	105.054
432	0.98458	432	0.97001																0.08209	-0.50759	0	-4.05713																116.8	2.374	116.8	62.5835	116.8	105.059
431	0.9838	431	0.96874																0.07037	-0.5106	0	-4.04213																116.9	2.355	116.9	62.6597	116.9	105.164
430	0.98513	430	0.96791																0.05864	-0.51323	0	-4.02813																117	2.4	117	62.7	117	105.069
429	0.98626	429	0.96985																0.04691	-0.51544	0	-4.01313																117.1	2.356	117.1	62.7942	117.1	105.174
428	0.98582	428	0.97304																0.03518	-0.5172	0	-3.99913																117.2	2.355	117.2	62.8164	117.2	105.079
427	0.98655	427	0.97407																0.02346	-0.51848	0	-3.98413																117.3	2.357	117.3	62.8926	117.3	105.283
426	0.9878	426	0.97352																0.01173	-0.51925	0	-3.97013																117.4	2.383	117.4	62.9509	117.4	105.288
425	0.98896	425	0.9742																0	-0.51952	0	-3.95513																117.5	2.355	117.5	63.0271	117.5	105.093
424	0.98969	424	0.97677																	--	0	-3.94113																117.6	2.389	117.6	62.9953	117.6	105.198
423	0.99006	423	0.97726																#	Band-Index	0	-3.92613																117.7	2.388	117.7	63.0356	117.7	105.303
422	0.99008	422	0.97652																0	-0.40779	0	-3.91213																117.8	2.355	117.8	63.1118	117.8	105.608
421	0.99019	421	0.97831																0.01173	-0.40816	0	-3.89713																117.9	2.377	117.9	63.242	117.9	105.213
420	0.99126	420	0.97892																0.02346	-0.40944	0	-3.88213																118	2.373	118	63.2822	118	105.318
419	0.99245	419	0.97853																0.03518	-0.41164	0	-3.86813																118.1	2.382	118.1	63.2865	118.1	105.523
418	0.99449	418	0.97906																0.04691	-0.41471	0	-3.85313																118.2	2.392	118.2	63.2907	118.2	105.428
417	0.99403	417	0.97939																0.05864	-0.41859	0	-3.83913																118.3	2.38	118.3	63.4569	118.3	105.133
416	0.99387	416	0.97998																0.07037	-0.42323	0	-3.82413																118.4	2.392	118.4	63.4612	118.4	105.438
415	0.99564	415	0.98132																0.08209	-0.42858	0	-3.81013																118.5	2.404	118.5	63.5194	118.5	105.143
414	0.99521	414	0.98306																0.09382	-0.43456	0	-3.79513																118.6	2.387	118.6	63.5416	118.6	105.648
413	0.99495	413	0.9827																0.10555	-0.44108	0	-3.78113																118.7	2.387	118.7	63.3119	118.7	105.653
412	0.99645	412	0.98277																0.11728	-0.44806	0	-3.76613																118.8	2.377	118.8	63.3881	118.8	106.158
411	0.99696	411	0.98331																0.129	-0.45539	0	-3.75213																118.9	2.399	118.9	63.8783	118.9	105.863
410	0.99733	410	0.98277																0.14073	-0.46293	0	-3.73713																119	2.38	119	64.0085	119	105.668
409	0.99694	409	0.98305																0.15246	-0.47053	0	-3.72313																119.1	2.376	119.1	63.8868	119.1	105.673
408	0.99561	408	0.98501																0.16419	-0.47797	2e-05	-3.70813																119.2	2.391	119.2	63.927	119.2	105.678
407	0.99703	407	0.98736																0.17591	-0.47734	0.00019	-3.69313																119.3	2.391	119.3	63.8952	119.3	105.783
406	0.99652	406	0.98779																0.18764	-0.47413	0.00126	-3.67913																119.4	2.43	119.4	63.8455	119.4	105.988
405	0.99625	405	0.98879																0.19937	-0.47155	0.00713	-3.66413																119.5	2.406	119.5	63.9937	119.5	106.093
404	0.99907	404	0.98927																0.2111	-0.46985	0.03414	-3.65013																119.6	2.428	119.6	63.9799	119.6	105.898
403	0.99867	403	0.9877																0.22283	-0.46926	0.1385	-3.63513																119.7	2.414	119.7	64.0382	119.7	106.603
402	0.99655	402	0.98725																0.22283	-0.46926	0.4759	-3.62113																119.8	2.382	119.8	64.1684	119.8	105.008
401	0.99701	401	0.98644																0.2296	-0.46919	1.387	-3.60613																119.9	2.425	119.9	64.1726	119.9	106.213
400	0.99839	400	0.98667																0.23637	-0.46899	3.429	-3.59213																120	2.409	120	64.1588	120	106.218
399	1	399	0.98818																0.24314	-0.46865	7.2	-3.57713																120.1	2.233	120.1	64.2351	120.1	105.623
398	0.9991	398	0.98881																0.24991	-0.46819	12.87	-3.56313																120.2	1.631	120.2	64.3473	120.2	105.327
397	0.99879	397	0.98916																0.25668	-0.46759	19.63	-3.54813																120.3	1.24	120.3	64.4235	120.3	91.6324
396	0.99812	396	0.98806																0.26345	-0.46687	25.7	-3.53313																120.4	1.079	120.4	64.4098	120.4	82.9374
395	0.99657	395	0.98874																0.27022	-0.46603	29.14	-3.51913																120.5	1.038	120.5	56.458	120.5	77.7424
394	0.99761	394	0.98908																0.27699	-0.46506	29.1	-3.50413																120.6	0.971	120.6	47.8762	120.6	73.0473
393	0.99743	393	0.98749																0.28376	-0.46398	26.35	-3.49013																120.7	0.912	120.7	45.3965	120.7	69.2523
392	0.99486	392	0.98763																0.29054	-0.4628	22.61	-3.47513																120.8	0.889	120.8	42.7907	120.8	65.8573
391	0.99306	391	0.98791																0.29731	-0.46151	19.35	-3.46113																120.9	0.784	120.9	41.2109	120.9	63.0622
390	0.99568	390	0.9882																0.30408	-0.46013	17.03	-3.44613																121	0.777	121	39.2171	121	60.4672
389	0.99618	389	0.98787																0.31085	-0.45865	15.26	-3.43213																121.1	0.761	121.1	37.9434	121.1	57.9722
388	0.99371	388	0.98828																0.31762	-0.4571	13.45	-3.41713																121.2	0.791	121.2	36.6696	121.2	56.1771
387	0.99247	387	0.98932																0.32439	-0.45546	11.31	-3.40313																121.3	0.686	121.3	35.2338	121.3	53.6821
386	0.99202	386	0.98583																0.33116	-0.45376	9.066	-3.38813																121.4	0.723	121.4	34.2841	121.4	51.3871
385	0.99315	385	0.98504																0.33793	-0.45199	7.189	-3.37413																121.5	0.722	121.5	33.2623	121.5	49.592
384	0.99408	384	0.98797																0.3447	-0.45017	6.145	-3.35913																121.6	0.701	121.6	32.2765	121.6	48.397
383	0.99273	383	0.98838																0.35147	-0.44838	6.135	-3.34413																121.7	0.666	121.7	31.3807	121.7	46.702
382	0.99053	382	0.985																0.35147	-0.44838	7.023	-3.33013																121.8	0.69	121.8	30.575	121.8	45.4069
381	0.98892	381	0.98335																0.36502	-0.4523	8.428	-3.31513																121.9	0.639	121.9	29.7152	121.9	44.1119
380	0.98968	380	0.98464																0.37856	-0.45652	9.93	-3.30113																122	0.623	122	28.8014	122	42.8169
379	0.9949	379	0.99528																0.3921	-0.46098	11.35	-3.28613																122.1	0.67	122.1	28.1397	122.1	41.9218
378	0.99539	378	1																0.40564	-0.46566	13.03	-3.27213																122.2	0.657	122.2	27.7479	122.2	40.6268
377	0.98828	377	0.99223																0.41918	-0.4705	15.94	-3.25713																122.3	0.683	122.3	27.1761	122.3	39.5318
376	0.98423	376	0.9902																0.43273	-0.47546	21.33	-3.24313																122.4	0.717	122.4	26.1903	122.4	38.4367
375	0.99121	375	0.98716																0.44627	-0.48012	29.68	-3.22813																122.5	0.712	122.5	25.4566	122.5	37.5417
374	0.9916	374	0.98611																0.45981	-0.47022	39.64	-3.21413																122.6	0.597	122.6	24.9028	122.6	36.5466
373	0.98737	373	0.98577																0.47335	-0.46068	47.91	-3.19913																122.7	0.708	122.7	24.475	122.7	35.7516
372	0.9859	372	0.98247																0.48689	-0.45163	50.88	-3.18413																122.8	0.637	122.8	23.9393	122.8	34.7566
371	0.98681	371	0.98294																0.50044	-0.44316	47.02	-3.17013																122.9	0.694	122.9	23.4395	122.9	34.0615
370	0.98568	370	0.98294																0.51398	-0.43539	38.12	-3.15513																123	0.694	123	23.1737	123	33.4665
369	0.98229	369	0.98233																0.52752	-0.42841	28.17	-3.14113																123.1	0.713	123.1	22.764	123.1	32.5715
368	0.98042	368	0.98187																0.54106	-0.42232	21.02	-3.12613																123.2	0.658	123.2	22.2102	123.2	31.7764
367	0.98107	367	0.98553																0.5546	-0.4172	18.5	-3.11213																123.3	0.718	123.3	21.7284	123.3	31.1814
366	0.9809	366	0.98156																0.56814	-0.41313	19.92	-3.09713																123.4	0.71	123.4	21.4446	123.4	30.5864
365	0.9799	365	0.97901																0.58169	-0.41017	22.84	-3.08313																123.5	0.652	123.5	21.2149	123.5	29.8913
364	0.97928	364	0.97953																0.59523	-0.40838	24.4	-3.06813																123.6	0.701	123.6	20.4271	123.6	29.2963
363	0.97973	363	0.97721																0.60877	-0.40779	22.87	-3.05413																123.7	0.71	123.7	19.8013	123.7	28.8013
362	0.97933	362	0.97562																	--	18.39	-3.03913																123.8	0.698	123.8	19.7876	123.8	28.3062
361	0.979	361	0.97662																#	Band-Index	12.6	-3.02513																123.9	0.672	123.9	19.0538	123.9	27.6112
360	0.97721	360	0.97805																0.60877	-0.40685	7.332	-3.01013																124	0.716	124	18.824	124	27.1162
359	0.97606	359	0.97345																0.59523	-0.40681	3.618	-2.99513																124.1	0.706	124.1	18.5223	124.1	26.5211
358	0.9754	358	0.97364																0.58169	-0.40671	1.513	-2.98113																124.2	0.702	124.2	18.1845	124.2	26.1261
357	0.9772	357	0.97472																0.56814	-0.40656	0.536	-2.96613																124.3	0.72	124.3	17.9367	124.3	25.4311
356	0.97411	356	0.97412																0.5546	-0.40634	0.1608	-2.95213																124.4	0.694	124.4	17.5269	124.4	25.036
355	0.97387	355	0.97184																0.54106	-0.40607	0.04083	-2.93713																124.5	0.684	124.5	17.2792	124.5	24.641
354	0.97162	354	0.97244																0.52752	-0.40576	0.0088	-2.92313																124.6	0.708	124.6	16.8334	124.6	24.446
353	0.97006	353	0.97659																0.51398	-0.40559	0.00176	-2.90813																124.7	0.674	124.7	16.6756	124.7	23.7509
352	0.97041	352	0.96887																0.50044	-0.40811	0.00134	-2.89413																124.8	0.694	124.8	16.4099	124.8	23.3559
351	0.97112	351	0.96846																0.48689	-0.41093	0.00641	-2.87913																124.9	0.715	124.9	16.0901	124.9	23.0609
350	0.97212	350	0.97195																0.47335	-0.414	0.03148	-2.86513																125	0.702	125	15.8243	125	22.6658
349	0.97075	349	0.97753																0.45981	-0.41732	0.1317	-2.85013																125.1	0.703	125.1	15.5405	125.1	22.1708
348	0.96952	348	0.97594																0.44627	-0.42085	0.4682	-2.83513																125.2	0.688	125.2	15.3288	125.2	21.9758
347	0.96994	347	0.97531																0.43273	-0.42455	1.415	-2.82113																125.3	0.686	125.3	15.027	125.3	21.5807
346	0.97071	346	0.97422																0.41918	-0.4284	3.641	-2.80613																125.4	0.694	125.4	14.7792	125.4	21.1857
345	0.97136	345	0.97557																0.40564	-0.43234	7.996	-2.79213																125.5	0.667	125.5	14.4775	125.5	20.9906
344	0.97101	344	0.97505																0.3921	-0.43634	15.04	-2.77713																125.6	0.694	125.6	14.2477	125.6	20.4956
343	0.96768	343	0.97338																0.37856	-0.44034	24.32	-2.76313																125.7	0.701	125.7	13.9999	125.7	20.3006
342	0.96236	342	0.97138																0.36502	-0.4443	34.09	-2.74813																125.8	0.654	125.8	13.8062	125.8	19.9056
341	0.96212	341	0.97358																0.35147	-0.44814	41.85	-2.73413																125.9	0.708	125.9	13.6124	125.9	19.6105
340	0.96344	340	0.97358																0.35147	-0.44814	45.79	-2.71913																126	0.684	126	13.3826	126	19.3155
339	0.9639	339	0.97592																0.3447	-0.44637	45.74	-2.70513																126.1	0.677	126.1	13.0989	126.1	19.1204
338	0.96494	338	0.97266																0.33793	-0.44461	42.99	-2.69013																126.2	0.683	126.2	12.8691	126.2	18.9254
337	0.97113	337	0.97521																0.33116	-0.44293	39.03	-2.67613																126.3	0.7	126.3	12.7653	126.3	18.6304
336	0.96404	336	0.97401																0.32439	-0.44133	34.61	-2.66113																126.4	0.666	126.4	12.4455	126.4	18.2353
335	0.9558	335	0.97218																0.31762	-0.43983	29.67	-2.64613																126.5	0.616	126.5	12.3238	126.5	18.2403
334	0.96064	334	0.9737																0.31085	-0.43842	24.18	-2.63213																126.6	0.725	126.6	12.004	126.6	17.7453
333	0.95893	333	0.96941																0.30408	-0.43711	18.5	-2.61713																126.7	0.673	126.7	11.8642	126.7	17.4502
332	0.95903	332	0.96893																0.29731	-0.43589	13.36	-2.60313																126.8	0.671	126.8	11.7245	126.8	17.1552
331	0.95971	331	0.97257																0.29054	-0.43478	9.366	-2.58813																126.9	0.682	126.9	11.5847	126.9	16.8602
330	0.95923	330	0.96984																0.28376	-0.43377	6.739	-2.57413																127	0.698	127	11.4089	127	16.6651
329	0.95747	329	0.96779																0.27699	-0.43286	5.364	-2.55913																127.1	0.642	127.1	11.0892	127.1	16.2701
328	0.95355	328	0.97206																0.27022	-0.43206	4.935	-2.54513																127.2	0.695	127.2	10.8594	127.2	16.1751
327	0.95129	327	0.97159																0.26345	-0.43136	5.061	-2.53013																127.3	0.636	127.3	10.8996	127.3	15.98
326	0.95203	326	0.9703																0.25668	-0.43076	5.367	-2.51613																127.4	0.673	127.4	10.6158	127.4	15.785
325	0.95256	325	0.96876																0.24991	-0.43028	5.639	-2.50113																127.5	0.66	127.5	10.5121	127.5	15.59
324	0.95161	324	0.96726																0.24314	-0.4299	5.902	-2.48613																127.6	0.645	127.6	10.2283	127.6	15.2949
323	0.94656	323	0.96063																0.23637	-0.42962	6.326	-2.47213																127.7	0.659	127.7	10.0885	127.7	15.2999
322	0.94602	322	0.96653																0.2296	-0.42946	6.999	-2.45713																127.8	0.677	127.8	9.94875	127.8	14.8049
321	0.94307	321	0.96318																0.22283	-0.42941	7.782	-2.44313																127.9	0.661	127.9	9.70098	127.9	14.6098
320	0.93949	320	0.968																0.22283	-0.42941	8.388	-2.42813																128	0.636	128	9.43521	128	14.5148
319	0.93957	319	0.92336																0.2111	-0.42893	8.596	-2.41413																128.1	0.664	128.1	9.25944	128.1	14.1198
318	0.94144	318	0.90879																0.19937	-0.42759	8.362	-2.39913																128.2	0.683	128.2	9.31767	128.2	14.0247
317	0.93997	317	0.90835																0.18764	-0.42559	7.751	-2.38513																128.3	0.675	128.3	9.2139	128.3	13.8297
316	0.93358	316	0.90984																0.17591	-0.42317	6.826	-2.37013																128.4	0.644	128.4	9.14613	128.4	13.6347
315	0.93222	315	0.90956																0.16419	-0.42051	5.662	-2.35613																128.5	0.64	128.5	8.80836	128.5	13.5396
314	0.9344	314	0.90466																0.15246	-0.41778	4.415	-2.34113																128.6	0.632	128.6	9.17259	128.6	13.3446
313	0.93201	313	0.89812																0.14073	-0.41506	3.318	-2.32713																128.7	0.669	128.7	8.96082	128.7	13.0495
312	0.92983	312	0.90081																0.129	-0.41242	2.568	-2.31213																128.8	0.691	128.8	8.56905	128.8	12.8545
311	0.93076	311	0.90011																0.11728	-0.40992	2.255	-2.29713																128.9	0.67	128.9	8.32128	128.9	12.7595
310	0.922	310	0.89749																0.10555	-0.40759	2.393	-2.28313																129	0.626	129	8.19951	129	12.5145
309	0.92221	309	0.89587																0.09382	-0.40567	2.989	-2.26813																129.1	0.671	129.1	7.87974	129.1	12.4294
308	0.92461	308	0.89703																0.08209	-0.40595	4.034	-2.25413																129.2	0.636	129.2	7.91997	129.2	12.1944
307	0.91898	307	0.89545																0.07037	-0.40621	5.42	-2.23913																129.3	0.669	129.3	7.8342	129.3	11.9693
306	0.91853	306	0.89906																0.05864	-0.40644	6.926	-2.22513																129.4	0.674	129.4	7.69443	129.4	11.9443
305	0.91479	305	0.89395																0.04691	-0.40664	8.288	-2.21013																129.5	0.616	129.5	7.50066	129.5	11.7093
304	0.91454	304	0.89008																0.03518	-0.40679	9.288	-2.19613																129.6	0.614	129.6	7.32489	129.6	11.5242
303	0.91284	303	0.88836																0.02346	-0.40688	9.799	-2.18113																129.7	0.666	129.7	7.25712	129.7	11.4092
302	0.91363	302	0.88859																0.01173	-0.40689	9.803	-2.16713																129.8	0.628	129.8	7.11735	129.8	11.2142
301	0.90928	301	0.88334																0	-0.40685	9.412	-2.15213																129.9	0.613	129.9	7.10358	129.9	11.4191
300	0.91075	300	0.88515																	--	8.849	-2.13713																130	0.645	130	6.94581	130	10.8041
																			#	Band-Index	8.355	-2.12313																130.1	0.62	130.1	6.86004	130.1	10.8291
																			0	-0.39725	8.14	-2.10813																130.2	0.695	130.2	6.63027	130.2	10.534
																			0.01173	-0.39732	8.458	-2.09413																130.3	0.632	130.3	6.4725	130.3	10.539
																			0.02346	-0.39768	9.713	-2.07913																130.4	0.61	130.4	6.49473	130.4	10.274
																			0.03518	-0.39834	12.35	-2.06513																130.5	0.623	130.5	6.35495	130.5	10.0989
																			0.04691	-0.39926	16.44	-2.05013																130.6	0.599	130.6	6.32318	130.6	9.99389
																			0.05864	-0.40045	21.16	-2.03613																130.7	0.634	130.7	5.89541	130.7	9.81886
																			0.07037	-0.40188	24.81	-2.02113																130.8	0.599	130.8	5.84564	130.8	9.93383
																			0.08209	-0.40356	25.59	-2.00713																130.9	0.609	130.9	5.90387	130.9	9.69879
																			0.09382	-0.40547	22.82	-1.99213																131	0.625	131	5.6921	131	9.25376
																			0.10555	-0.40537	17.43	-1.97813																131.1	0.615	131.1	5.30033	131.1	9.25872
																			0.11728	-0.40508	11.34	-1.96313																131.2	0.602	131.2	5.59256	131.2	9.27369
																			0.129	-0.40478	6.276	-1.94813																131.3	0.64	131.3	5.65079	131.3	8.95865
																			0.14073	-0.4045	2.947	-1.93413																131.4	0.605	131.4	5.56502	131.4	8.92362
																			0.15246	-0.40423	1.173	-1.91913																131.5	0.665	131.5	5.29925	131.5	8.89858
																			0.16419	-0.404	0.3958	-1.90513																131.6	0.627	131.6	5.33948	131.6	8.45355
																			0.17591	-0.4038	0.1131	-1.89013																131.7	0.612	131.7	4.87571	131.7	8.53852
																			0.18764	-0.40364	0.02736	-1.87613																131.8	0.651	131.8	5.14994	131.8	8.42348
																			0.19937	-0.40351	0.00561	-1.86113																131.9	0.606	131.9	5.06417	131.9	8.27845
																			0.2111	-0.40344	0.00097	-1.84713																132	0.625	132	4.9244	132	8.18341
																			0.22283	-0.40341	0.00014	-1.83213																132.1	0.571	132.1	4.85663	132.1	8.07838
																			0.22283	-0.40341	2e-05	-1.81813																132.2	0.593	132.2	4.53686	132.2	7.90334
																			0.2296	-0.4034	0	-1.80313																132.3	0.591	132.3	4.57709	132.3	7.62831
																			0.23637	-0.40336	0	-1.78813																132.4	0.604	132.4	4.58132	132.4	7.63327
																			0.24314	-0.4033	0	-1.77413																132.5	0.607	132.5	4.56755	132.5	7.51824
																			0.24991	-0.40322	0	-1.75913																132.6	0.598	132.6	4.40978	132.6	7.43321
																			0.25668	-0.40312	0	-1.74513																132.7	0.615	132.7	4.27001	132.7	7.05817
																			0.26345	-0.403	0	-1.73013																132.8	0.586	132.8	4.23824	132.8	7.08314
																			0.27022	-0.40288	0	-1.71613																132.9	0.561	132.9	4.15247	132.9	7.0281
																			0.27699	-0.40274	0	-1.70113																133	0.588	133	3.9767	133	6.94307
																			0.28376	-0.40261	0	-1.68713																133.1	0.582	133.1	3.98093	133.1	6.68803
																			0.29054	-0.40247	0	-1.67213																133.2	0.581	133.2	3.94916	133.2	6.613
																			0.29731	-0.40234	0	-1.65813																133.3	0.563	133.3	3.86338	133.3	6.55796
																			0.30408	-0.40223	0	-1.64313																133.4	0.576	133.4	3.70561	133.4	6.40293
																			0.31085	-0.40212	0	-1.62913																133.5	0.573	133.5	3.67384	133.5	6.4079
																			0.31762	-0.40203	0	-1.61413																133.6	0.608	133.6	3.53407	133.6	6.23286
																			0.32439	-0.40195	0	-1.59913																133.7	0.571	133.7	3.5383	133.7	6.06783
																			0.33116	-0.4019	0	-1.58513																133.8	0.523	133.8	3.38053	133.8	6.11279
																			0.33793	-0.40186	0	-1.57013																133.9	0.56	133.9	3.31276	133.9	6.03776
																			0.3447	-0.40185	0	-1.55613																134	0.587	134	3.20899	134	5.55272
																			0.35147	-0.40185	0	-1.54113																134.1	0.578	134.1	3.12322	134.1	5.71769
																			0.35147	-0.40185	0	-1.52713																134.2	0.542	134.2	3.05545	134.2	5.59265
																			0.36502	-0.40184	0	-1.51213																134.3	0.567	134.3	3.07768	134.3	5.49762
																			0.37856	-0.40191	0	-1.49813																134.4	0.566	134.4	2.91991	134.4	5.31258
																			0.3921	-0.40207	0	-1.48313																134.5	0.565	134.5	2.83414	134.5	5.21755
																			0.40564	-0.40231	0	-1.46913																134.6	0.55	134.6	2.87437	134.6	5.03252
																			0.41918	-0.40261	0	-1.45413																134.7	0.555	134.7	2.6986	134.7	4.90748
																			0.43273	-0.40296	0	-1.43913																134.8	0.577	134.8	2.64883	134.8	4.72245
																			0.44627	-0.40334	0	-1.42513																134.9	0.604	134.9	2.50906	134.9	4.65741
																			0.45981	-0.40375	0	-1.41013																135	0.503	135	2.54929	135	4.58238
																			0.47335	-0.40417	0	-1.39613																135.1	0.493	135.1	2.48152	135.1	4.47734
																			0.48689	-0.40459	0	-1.38113																135.2	0.546	135.2	2.37775	135.2	4.46231
																			0.50044	-0.40501	0	-1.36713																135.3	0.556	135.3	2.27398	135.3	4.22727
																			0.51398	-0.4054	0	-1.35213																135.4	0.563	135.4	2.22421	135.4	4.32224
																			0.52752	-0.40337	0	-1.33813																135.5	0.533	135.5	2.21044	135.5	4.21721
																			0.54106	-0.40147	0	-1.32313																135.6	0.534	135.6	2.16067	135.6	4.07217
																			0.5546	-0.39989	0	-1.30913																135.7	0.535	135.7	2.0389	135.7	3.97714
																			0.56814	-0.39866	0	-1.29413																135.8	0.519	135.8	2.00713	135.8	4.0321
																			0.58169	-0.39778	0	-1.28013																135.9	0.537	135.9	1.95736	135.9	3.74707
																			0.59523	-0.39727	0	-1.26513																136	0.52	136	1.92558	136	3.58203
																			0.60877	-0.39725	0	-1.25013																136.1	0.538	136.1	1.82181	136.1	3.637
																				--	0	-1.23613																136.2	0.523	136.2	1.77204	136.2	3.54196
																			#	Band-Index	0	-1.22113																136.3	0.491	136.3	1.65027	136.3	3.49693
																			0.60877	-0.39707	0	-1.20713																136.4	0.476	136.4	1.6545	136.4	3.3819
																			0.59523	-0.39722	0	-1.19213																136.5	0.507	136.5	1.60473	136.5	3.20686
																			0.58169	-0.39724	0	-1.17813																136.6	0.569	136.6	1.55496	136.6	3.15183
																			0.56814	-0.39724	0	-1.16313																136.7	0.517	136.7	1.46919	136.7	3.03679
																			0.5546	-0.39724	0	-1.14913																136.8	0.52	136.8	1.32942	136.8	2.87176
																			0.54106	-0.39723	0	-1.13413																136.9	0.548	136.9	1.36965	136.9	3.01672
																			0.52752	-0.39723	0	-1.12013																137	0.471	137	1.35588	137	2.78169
																			0.51398	-0.39723	0	-1.10513																137.1	0.555	137.1	1.23411	137.1	2.80665
																			0.50044	-0.39722	0	-1.09013																137.2	0.456	137.2	1.20234	137.2	2.58162
																			0.48689	-0.39722	0	-1.07613																137.3	0.479	137.3	1.13457	137.3	2.60659
																			0.47335	-0.39721	0	-1.06113																137.4	0.493	137.4	1.1748	137.4	2.39155
																			0.45981	-0.3972	0	-1.04713																137.5	0.49	137.5	0.99903	137.5	2.44652
																			0.44627	-0.39719	0	-1.03213																137.6	0.547	137.6	0.98526	137.6	2.34148
																			0.43273	-0.39719	0	-1.01813																137.7	0.5	137.7	0.91749	137.7	2.30645
																			0.41918	-0.39717	0	-1.00313																137.8	0.479	137.8	0.86772	137.8	2.19141
																			0.40564	-0.39716	0	-0.98913																137.9	0.514	137.9	0.78195	137.9	2.12638
																			0.3921	-0.39715	0	-0.97413																138	0.478	138	0.80418	138	1.88134
																			0.37856	-0.39714	0	-0.96013																138.1	0.491	138.1	0.75441	138.1	1.89631
																			0.36502	-0.39713	0	-0.94513																138.2	0.536	138.2	0.70464	138.2	1.87128
																			0.35147	-0.39712	0	-0.93113																138.3	0.492	138.3	0.63687	138.3	1.79624
																			0.35147	-0.39712	0	-0.91613																138.4	0.483	138.4	0.5331	138.4	1.65121
																			0.3447	-0.39712	0	-0.90113																138.5	0.461	138.5	0.55533	138.5	1.58617
																			0.33793	-0.39712	0	-0.88713																138.6	0.446	138.6	0.52356	138.6	1.61114
																			0.33116	-0.39712	0	-0.87213																138.7	0.478	138.7	0.45579	138.7	1.4761
																			0.32439	-0.39712	0	-0.85813																138.8	0.466	138.8	0.31601	138.8	1.28107
																			0.31762	-0.39713	3e-05	-0.84313																138.9	0.455	138.9	0.33824	138.9	1.17603
																			0.31085	-0.39713	0.00023	-0.82913																139	0.485	139	0.28847	139	1.271
																			0.30408	-0.39714	0.00152	-0.81413																139.1	0.443	139.1	0.1847	139.1	0.81597
																			0.29731	-0.39714	0.00842	-0.80013																139.2	0.504	139.2	0.24293	139.2	1.15093
																			0.29054	-0.39714	0.03956	-0.78513																139.3	0.454	139.3	0.19322	139.3	0.9959
																			0.28376	-0.39715	0.1575	-0.77113																139.4	0.473	139.4	0.16237	139.4	0.97086
																			0.27699	-0.39715	0.5315	-0.75613																139.5	0.45	139.5	0.02352	139.5	0.87583
																			0.27022	-0.39715	1.521	-0.74113																139.6	0.444	139.6	-0.04333	139.6	0.65079
																			0.26345	-0.39716	3.698	-0.72713																139.7	0.441	139.7	-0.07419	139.7	0.73576
																			0.25668	-0.39716	7.641	-0.71213																139.8	0.456	139.8	0.02096	139.8	0.51072
																			0.24991	-0.39716	13.45	-0.69813																139.9	0.439	139.9	-0.17189	139.9	0.766
																			0.24314	-0.39716	20.26	-0.68313																140	0.49	140	-0.18474	140	0.53264
																			0.23637	-0.39716	26.26	-0.66913																140.1	0.421	140.1	12.1144	140.1	0.34929
																			0.2296	-0.39716	29.64	-0.65413																140.2	0.656	140.2	23.3156	140.2	0.41594
																			0.22283	-0.39716	29.71	-0.64013																140.3	1.491	140.3	25.6067	140.3	0.91259
																			0.22283	-0.39716	27.28	-0.62513																140.4	1.63	140.4	26.6919	140.4	23.9392
																			0.2111	-0.39716	23.96	-0.61113																140.5	1.779	140.5	27.471	140.5	28.4459
																			0.19937	-0.39716	20.95	-0.59613																140.6	1.769	140.6	28.3041	140.6	30.1525
																			0.18764	-0.39716	18.54	-0.58213																140.7	1.882	140.7	28.8673	140.7	33.7592
																			0.17591	-0.39716	16.5	-0.56713																140.8	1.934	140.8	29.4844	140.8	34.7658
																			0.16419	-0.39716	14.82	-0.55213																140.9	1.945	140.9	30.0656	140.9	36.5725
																			0.15246	-0.39716	14.03	-0.53813																141	1.992	141	30.5388	141	37.8791
																			0.14073	-0.39716	15.01	-0.52313																141.1	2.041	141.1	31.1019	141.1	39.1858
																			0.129	-0.39716	18.41	-0.50913																141.2	2.019	141.2	31.413	141.2	40.7924
																			0.11728	-0.39716	24.05	-0.49413																141.3	2.086	141.3	31.8682	141.3	42.2991
																			0.10555	-0.39717	30.97	-0.48013																141.4	2.065	141.4	32.2333	141.4	43.4057
																			0.09382	-0.39717	38.01	-0.46513																141.5	2.083	141.5	32.6525	141.5	44.6124
																			0.08209	-0.39717	44.62	-0.45113																141.6	2.082	141.6	32.9816	141.6	45.919
																			0.07037	-0.39717	51.29	-0.43613																141.7	2.072	141.7	33.3108	141.7	46.7257
																			0.05864	-0.39717	58.83	-0.42213																141.8	2.076	141.8	33.6579	141.8	48.7323
																			0.04691	-0.39717	66.94	-0.40713																141.9	2.089	141.9	34.0051	141.9	49.4389
																			0.03518	-0.39717	73.24	-0.39213																142	2.122	142	34.4242	142	50.3456
																			0.02346	-0.39716	74.13	-0.37813																142.1	2.071	142.1	34.6274	142.1	51.6523
																			0.01173	-0.39712	67.32	-0.36313																142.2	2.093	142.2	35.0825	142.2	52.7589
																			0	-0.39707	53.89	-0.34913																142.3	2.055	142.3	35.4837	142.3	53.7655
																				--	38.13	-0.33413																142.4	2.077	142.4	35.7408	142.4	54.8722
																			#	Band-Index	25.37	-0.32013																142.5	2.117	142.5	35.998	142.5	56.0788
																			0	-0.27264	19.65	-0.30513																142.6	2.076	142.6	36.2731	142.6	56.8855
																			0.01173	-0.27259	22.72	-0.29113																142.7	2.091	142.7	36.7283	142.7	57.9921
																			0.02346	-0.27245	33.68	-0.27613																142.8	2.054	142.8	36.8774	142.8	59.0988
																			0.03518	-0.27223	48.76	-0.26213																142.9	2.111	142.9	37.2786	142.9	60.1054
																			0.04691	-0.27193	61.89	-0.24713																143	1.993	143	37.6617	143	60.9121
																			0.05864	-0.27156	67.04	-0.23313																143.1	2.05	143.1	37.6669	143.1	61.9187
																			0.07037	-0.27115	61.63	-0.21813																143.2	2.068	143.2	37.888	143.2	63.0254
																			0.08209	-0.27069	48.02	-0.20313																143.3	2.05	143.3	38.6852	143.3	63.932
																			0.09382	-0.27021	31.7	-0.18913																143.4	2.071	143.4	38.7443	143.4	64.9387
																			0.10555	-0.26971	17.73	-0.17413																143.5	2.059	143.5	39.1455	143.5	65.6453
																			0.11728	-0.26921	8.398	-0.16013																143.6	2.043	143.6	39.5646	143.6	66.852
																			0.129	-0.26871	3.37	-0.14513																143.7	2.058	143.7	39.6778	143.7	67.5586
																			0.14073	-0.26821	1.146	-0.13113																143.8	2.08	143.8	39.9529	143.8	68.4653
																			0.15246	-0.26773	0.3298	-0.11613																143.9	2.022	143.9	40.1921	143.9	69.1719
																			0.16419	-0.26727	0.0804	-0.10213																144	2.042	144	40.6652	144	69.9786
																			0.17591	-0.26684	0.0166	-0.08713																144.1	2.055	144.1	41.1384	144.1	70.8852
																			0.18764	-0.26644	0.0029	-0.07313																144.2	2.043	144.2	41.1435	144.2	71.8919
																			0.19937	-0.2661	0.00043	-0.05813																144.3	2.046	144.3	41.6166	144.3	72.6985
																			0.2111	-0.26585	5e-05	-0.04413																144.4	2.018	144.4	42.1978	144.4	73.1051
																			0.22283	-0.26575	1e-05	-0.02913																144.5	2.06	144.5	42.221	144.5	73.8118
																			0.22283	-0.26575	0	-0.01413																144.6	2.064	144.6	41.8301	144.6	74.4185
																			0.2296	-0.26575	0	-0.00013																144.7	2.033	144.7	42.3392	144.7	75.4251
																			0.23637	-0.26574	0	0.01487																144.8	2.057	144.8	42.6144	144.8	76.0317
																			0.24314	-0.26572	0	0.02887																144.9	2.048	144.9	42.9796	144.9	76.3384
																			0.24991	-0.2657	0	0.04387																145	2.042	145	43.3987	145	77.245
																			0.25668	-0.26567	0	0.05787																145.1	2.025	145.1	43.8538	145.1	77.7517
																			0.26345	-0.26563	0	0.07287																145.2	2.051	145.2	43.751	145.2	78.2583
																			0.27022	-0.26559	0	0.08687																145.3	2.079	145.3	43.6481	145.3	78.965
																			0.27699	-0.26554	0	0.10187																145.4	2.076	145.4	44.1393	145.4	79.3716
																			0.28376	-0.26549	0	0.11587																145.5	2.035	145.5	44.4144	145.5	79.8783
																			0.29054	-0.26543	0	0.13087																145.6	2.042	145.6	44.7796	145.6	80.2849
																			0.29731	-0.26536	0	0.14587																145.7	2.082	145.7	45.0007	145.7	80.8916
																			0.30408	-0.26529	0	0.15987																145.8	2.013	145.8	45.0419	145.8	81.3982
																			0.31085	-0.26522	0	0.17487																145.9	2.078	145.9	45.137	145.9	81.8049
																			0.31762	-0.26514	0	0.18887																146	2.056	146	44.9982	146	82.3115
																			0.32439	-0.26507	0	0.20387																146.1	2.039	146.1	44.7873	146.1	82.7182
																			0.33116	-0.26499	0	0.21787																146.2	2.025	146.2	43.9825	146.2	83.0248
																			0.33793	-0.26492	0	0.23287																146.3	2.09	146.3	43.6996	146.3	83.6315
																			0.3447	-0.26486	0	0.24687																146.4	2.035	146.4	43.4528	146.4	84.0381
																			0.35147	-0.26483	0	0.26187																146.5	2.03	146.5	43.5299	146.5	84.2448
																			0.35147	-0.26483	0	0.27587																146.6	2.057	146.6	43.7151	146.6	84.6514
																			0.36502	-0.26499	0	0.29087																146.7	2.074	146.7	43.6842	146.7	84.8581
																			0.37856	-0.26526	0	0.30487																146.8	2.061	146.8	43.7614	146.8	85.0647
																			0.3921	-0.2656	0	0.31987																146.9	2.058	146.9	43.7845	146.9	85.5713
																			0.40564	-0.26599	0	0.33487																147	2.031	147	43.9877	147	86.078
																			0.41918	-0.26643	0	0.34887																147.1	2.045	147.1	43.9568	147.1	86.5846
																			0.43273	-0.2669	0	0.36387																147.2	2.081	147.2	43.638	147.2	86.4913
																			0.44627	-0.2674	0	0.37787																147.3	2.075	147.3	43.9851	147.3	86.8979
																			0.45981	-0.26794	0	0.39287																147.4	2.06	147.4	44.0623	147.4	87.3046
																			0.47335	-0.26849	0	0.40687																147.5	2.08	147.5	43.3114	147.5	87.6112
																			0.48689	-0.26906	0	0.42187																147.6	2.027	147.6	42.3986	147.6	87.5179
																			0.50044	-0.26963	0	0.43587																147.7	2.078	147.7	44.2757	147.7	88.0245
																			0.51398	-0.2702	0	0.45087																147.8	2.12	147.8	44.8749	147.8	88.3312
																			0.52752	-0.27076	0	0.46487																147.9	2.06	147.9	45.078	147.9	88.5378
																			0.54106	-0.27127	0	0.47987																148	2.096	148	44.9211	148	88.7445
																			0.5546	-0.27172	0	0.49487																148.1	2.071	148.1	44.5663	148.1	89.0511
																			0.56814	-0.2721	0	0.50887																148.2	2.108	148.2	44.7514	148.2	89.1578
																			0.58169	-0.27239	0	0.52387																148.3	2.082	148.3	44.5586	148.3	89.3644
																			0.59523	-0.27257	0	0.53787																148.4	2.116	148.4	44.8518	148.4	89.6711
																			0.60877	-0.27264	0	0.55287																148.5	2.085	148.5	44.8029	148.5	89.8777
																				--	0	0.56687																148.6	2.113	148.6	44.952	148.6	89.9844
																			#	Band-Index	0	0.58187																148.7	2.056	148.7	45.0292	148.7	90.191
																			0.60877	-0.26125	0	0.59587																148.8	2.069	148.8	45.0163	148.8	90.2977
																			0.59523	-0.26126	0	0.61087																148.9	2.074	148.9	45.1295	148.9	90.6043
																			0.58169	-0.26129	0	0.62487																149	2.06	149	45.1706	149	90.7109
																			0.56814	-0.26136	0	0.63987																149.1	2.084	149.1	45.2658	149.1	90.8176
																			0.5546	-0.26145	0	0.65387																149.2	2.062	149.2	45.3969	149.2	90.9243
																			0.54106	-0.26157	0	0.66887																149.3	2.077	149.3	45.2761	149.3	91.2309
																			0.52752	-0.2617	0	0.68387																149.4	2.084	149.4	45.2992	149.4	91.4375
																			0.51398	-0.26186	0	0.69787																149.5	2.111	149.5	45.3224	149.5	91.5442
																			0.50044	-0.26203	0	0.71287																149.6	2.089	149.6	45.1295	149.6	91.7508
																			0.48689	-0.26223	0	0.72687																149.7	2.101	149.7	45.5667	149.7	91.7575
																			0.47335	-0.26244	0	0.74187																149.8	2.071	149.8	45.9498	149.8	91.9641
																			0.45981	-0.26265	0	0.75587																149.9	2.104	149.9	45.847	149.9	92.2708
																			0.44627	-0.26288	0	0.77087																150	2.095	150	46.2481	150	92.0774
																			0.43273	-0.2631	0	0.78487																150.1	2.101	150.1	46.0193	150.1	92.1841
																			0.41918	-0.26333	0	0.79987																150.2	2.125	150.2	45.9164	150.2	92.3907
																			0.40564	-0.26355	0	0.81387																150.3	2.081	150.3	45.8496	150.3	92.6974
																			0.3921	-0.26376	0	0.82887																150.4	2.123	150.4	46.0167	150.4	92.704
																			0.37856	-0.26395	0	0.84387																150.5	2.111	150.5	46.0399	150.5	92.7107
																			0.36502	-0.2641	0	0.85787																150.6	2.139	150.6	46.045	150.6	92.8173
																			0.35147	-0.26417	0	0.87287																150.7	2.091	150.7	45.6542	150.7	92.924
																			0.35147	-0.26417	0	0.88687																150.8	2.128	150.8	45.5513	150.8	93.0306
																			0.3447	-0.26417	0	0.90187																150.9	2.122	150.9	45.8085	150.9	93.0373
																			0.33793	-0.26416	0	0.91587																151	2.122	151	47.2356	151	93.4439
																			0.33116	-0.26414	0	0.93087																151.1	2.131	151.1	48.7708	151.1	93.5506
																			0.32439	-0.26413	0	0.94487																151.2	2.112	151.2	49.9999	151.2	93.4572
																			0.31762	-0.26411	0	0.95987																151.3	2.148	151.3	50.7611	151.3	93.6638
																			0.31085	-0.2641	0	0.97387																151.4	2.135	151.4	51.2702	151.4	93.8705
																			0.30408	-0.2641	0	0.98887																151.5	2.121	151.5	51.9234	151.5	93.7772
																			0.29731	-0.2641	0	1.00287																151.6	2.112	151.6	52.8645	151.6	93.7838
																			0.29054	-0.2641	0	1.01787																151.7	2.132	151.7	53.8417	151.7	94.0904
																			0.28376	-0.2641	0	1.03287																151.8	2.143	151.8	54.4408	151.8	94.2971
																			0.27699	-0.26411	0	1.04687																151.9	2.137	151.9	55.0219	151.9	94.2037
																			0.27022	-0.26411	0	1.06187																152	2.128	152	55.1351	152	94.3104
																			0.26345	-0.26411	0	1.07587																152.1	2.145	152.1	55.4823	152.1	94.417
																			0.25668	-0.26412	0	1.09087																152.2	2.104	152.2	55.8294	152.2	94.5237
																			0.24991	-0.26413	0	1.10487																152.3	2.156	152.3	56.2846	152.3	94.9303
																			0.24314	-0.26413	0	1.11987																152.4	2.144	152.4	56.1997	152.4	94.937
																			0.23637	-0.26413	0	1.13387																152.5	2.156	152.5	55.2688	152.5	94.7436
																			0.2296	-0.26413	0	1.14887																152.6	2.102	152.6	56.48	152.6	94.8503
																			0.22283	-0.26413	0	1.16287																152.7	2.121	152.7	58.1951	152.7	94.9569
																			0.22283	-0.26413	0	1.17787																152.8	2.168	152.8	58.4523	152.8	95.0636
																			0.2111	-0.26406	0	1.19287																152.9	2.119	152.9	58.7994	152.9	94.8702
																			0.19937	-0.26387	0	1.20687																153	2.146	153	59.0566	153	94.9769
																			0.18764	-0.26363	0	1.22187																153.1	2.146	153.1	59.0977	153.1	95.0835
																			0.17591	-0.26337	0	1.23587																153.2	2.171	153.2	58.9949	153.2	95.4902
																			0.16419	-0.26311	0	1.25087																153.3	2.135	153.3	59.18	153.3	95.0968
																			0.15246	-0.26286	0	1.26487																153.4	2.116	153.4	59.6712	153.4	95.2035
																			0.14073	-0.26263	0	1.27987																153.5	2.179	153.5	60.0723	153.5	95.5101
																			0.129	-0.26241	0	1.29387																153.6	2.168	153.6	60.2935	153.6	95.4167
																			0.11728	-0.26221	0	1.30887																153.7	2.164	153.7	60.3706	153.7	95.5234
																			0.10555	-0.26202	0	1.32287																153.8	2.167	153.8	60.7718	153.8	95.43
																			0.09382	-0.26186	0	1.33787																153.9	2.219	153.9	61.0289	153.9	95.3367
																			0.08209	-0.26172	0	1.35187																154	2.142	154	61.2501	154	95.2434
																			0.07037	-0.26159	0	1.36687																154.1	2.17	154.1	61.3812	154.1	95.25
																			0.05864	-0.26148	0	1.38187																154.2	2.183	154.2	61.6564	154.2	95.4566
																			0.04691	-0.2614	0	1.39587																154.3	2.199	154.3	61.7515	154.3	95.7633
																			0.03518	-0.26133	0	1.41087																154.4	2.228	154.4	62.1707	154.4	95.6699
																			0.02346	-0.26128	0	1.42487																154.5	2.157	154.5	62.2478	154.5	95.4766
																			0.01173	-0.26126	0	1.43987																154.6	2.153	154.6	62.343	154.6	95.4832
																			0	-0.26125	0	1.45387																154.7	2.181	154.7	62.6721	154.7	95.5899
																				--	0	1.46887																154.8	2.163	154.8	63.0193	154.8	95.7965
																			#	Band-Index	0	1.48287																154.9	2.168	154.9	63.2764	154.9	95.9032
																			0	-0.26074	0	1.49787																155	2.145	155	63.3536	155	95.7098
																			0.01173	-0.26073	0	1.51187																155.1	2.161	155.1	63.6647	155.1	95.8165
																			0.02346	-0.26075	0	1.52687																155.2	2.214	155.2	63.7419	155.2	95.8231
																			0.03518	-0.26079	0	1.54187																155.3	2.189	155.3	63.801	155.3	96.0298
																			0.04691	-0.26085	0	1.55587																155.4	2.17	155.4	63.9682	155.4	96.0364
																			0.05864	-0.26091	0	1.57087																155.5	2.224	155.5	64.3333	155.5	96.1431
																			0.07037	-0.26099	0	1.58487																155.6	2.192	155.6	64.3564	155.6	96.1497
																			0.08209	-0.26108	0	1.59987																155.7	2.19	155.7	64.5236	155.7	96.2564
																			0.09382	-0.26117	0	1.61387																155.8	2.172	155.8	64.7987	155.8	96.163
																			0.10555	-0.26126	0	1.62887																155.9	2.204	155.9	65.1819	155.9	95.9697
																			0.11728	-0.26136	0	1.64287																156	2.208	156	65.061	156	95.9763
																			0.129	-0.26145	0	1.65787																156.1	2.192	156.1	64.9582	156.1	95.8829
																			0.14073	-0.26153	0	1.67187																156.2	2.205	156.2	65.5033	156.2	96.1896
																			0.15246	-0.26162	0	1.68687																156.3	2.223	156.3	65.5445	156.3	96.1963
																			0.16419	-0.26169	0	1.70087																156.4	2.197	156.4	65.6576	156.4	96.1029
																			0.17591	-0.26175	0	1.71587																156.5	2.174	156.5	66.0408	156.5	96.2095
																			0.18764	-0.26181	0	1.73087																156.6	2.202	156.6	65.7039	156.6	95.9162
																			0.19937	-0.26184	0	1.74487																156.7	2.202	156.7	66.0511	156.7	96.2228
																			0.2111	-0.26187	0	1.75987																156.8	2.183	156.8	66.2902	156.8	96.3295
																			0.22283	-0.26187	0	1.77387																156.9	2.214	156.9	66.3854	156.9	96.0361
																			0.22283	-0.26187	0	1.78887																157	2.241	157	66.6065	157	96.1428
																			0.2296	-0.26188	0	1.80287																157.1	2.198	157.1	66.8277	157.1	96.1494
																			0.23637	-0.26189	0	1.81787																157.2	2.207	157.2	66.7788	157.2	96.2561
																			0.24314	-0.2619	0	1.83187																157.3	2.2	157.3	67.054	157.3	96.2627
																			0.24991	-0.26192	0	1.84687																157.4	2.214	157.4	67.0771	157.4	96.3694
																			0.25668	-0.26195	0	1.86087																157.5	2.234	157.5	67.2623	157.5	96.176
																			0.26345	-0.26198	0	1.87587																157.6	2.225	157.6	67.5194	157.6	96.3827
																			0.27022	-0.26202	0	1.89087																157.7	2.225	157.7	67.4706	157.7	96.3893
																			0.27699	-0.26206	0	1.90487																157.8	2.237	157.8	67.6557	157.8	96.496
																			0.28376	-0.26211	1e-05	1.91987																157.9	2.227	157.9	67.9309	157.9	96.4026
																			0.29054	-0.26216	7e-05	1.93387																158	2.202	158	67.918	158	96.5093
																			0.29731	-0.26221	0.0005	1.94887																158.1	2.233	158.1	67.9052	158.1	96.8159
																			0.30408	-0.26226	0.00306	1.96287																158.2	2.216	158.2	68.2163	158.2	96.6226
																			0.31085	-0.26232	0.01583	1.97787																158.3	2.253	158.3	68.0415	158.3	96.4292
																			0.31762	-0.26237	0.06935	1.99187																158.4	2.251	158.4	68.3166	158.4	96.5358
																			0.32439	-0.26242	0.2572	2.00687																158.5	2.323	158.5	68.3398	158.5	96.6425
																			0.33116	-0.26246	0.8076	2.02087																158.6	2.235	158.6	68.6329	158.6	96.5491
																			0.33793	-0.2625	2.148	2.03587																158.7	2.24	158.7	68.5301	158.7	96.0558
																			0.3447	-0.26253	4.842	2.04987																158.8	2.272	158.8	68.8592	158.8	96.4624
																			0.35147	-0.26255	9.254	2.06487																158.9	2.248	158.9	68.8104	158.9	96.7691
																			0.35147	-0.26255	15.01	2.07987																159	2.258	159	68.9055	159	97.0757
																			0.36502	-0.2625	20.69	2.09387																159.1	2.263	159.1	69.1447	159.1	96.3824
																			0.37856	-0.26242	24.33	2.10887																159.2	2.262	159.2	69.1678	159.2	95.889
																			0.3921	-0.26233	24.53	2.12287																159.3	2.264	159.3	69.335	159.3	98.7957
																			0.40564	-0.26222	21.46	2.13787																159.4	2.276	159.4	69.4121	159.4	96.1023
																			0.41918	-0.2621	16.66	2.15187																159.5	2.27	159.5	69.4892	159.5	96.409
																			0.43273	-0.26197	11.95	2.16687																159.6	2.267	159.6	69.5124	159.6	96.8156
																			0.44627	-0.26183	8.493	2.18087																159.7	2.24	159.7	69.6076	159.7	97.0223
																			0.45981	-0.2617	6.516	2.19587																159.8	2.278	159.8	69.7747	159.8	96.6289
																			0.47335	-0.26156	5.69	2.20987																159.9	2.231	159.9	69.8879	159.9	96.6356
																			0.48689	-0.26143	5.515	2.22487																160	2.275	160	69.947	160	96.5422
																			0.50044	-0.2613	5.555	2.23987																160.1	2.173	160.1	70.0241	160.1	95.0489
																			0.51398	-0.26118	5.561	2.25387																160.2	1.554	160.2	70.1553	160.2	80.6555
																			0.52752	-0.26107	5.539	2.26887																160.3	1.098	160.3	70.1244	160.3	73.7622
																			0.54106	-0.26097	5.673	2.28287																160.4	0.957	160.4	70.1836	160.4	70.8688
																			0.5546	-0.26088	6.105	2.29787																160.5	0.922	160.5	68.4967	160.5	64.6755
																			0.56814	-0.26081	6.743	2.31187																160.6	0.861	160.6	54.7859	160.6	62.2821
																			0.58169	-0.26076	7.288	2.32687																160.7	0.773	160.7	49.229	160.7	59.0887
																			0.59523	-0.26074	7.47	2.34087																160.8	0.762	160.8	46.4262	160.8	56.7954
																			0.60877	-0.26074	7.261	2.35587																160.9	0.727	160.9	43.8753	160.9	54.3021
																				--	6.848	2.36987																161	0.696	161	42.0445	161	52.3087
																			#	Band-Index	6.413	2.38487																161.1	0.645	161.1	40.0156	161.1	50.3153
																			0.60877	2.08197	5.951	2.39887																161.2	0.622	161.2	38.8328	161.2	48.522
																			0.59523	2.08198	5.313	2.41387																161.3	0.611	161.3	37.3439	161.3	46.8286
																			0.58169	2.08198	4.397	2.42887																161.4	0.589	161.4	36.0891	161.4	45.3353
																			0.56814	2.08197	3.294	2.44287																161.5	0.484	161.5	34.7982	161.5	43.8419
																			0.5546	2.08197	2.252	2.45787																161.6	0.577	161.6	33.9034	161.6	42.5486
																			0.54106	2.08196	1.51	2.47187																161.7	0.586	161.7	32.6665	161.7	41.2552
																			0.52752	2.08195	1.154	2.48687																161.8	0.586	161.8	31.9337	161.8	40.0619
																			0.51398	2.08195	1.094	2.50087																161.9	0.602	161.9	30.9488	161.9	38.9685
																			0.50044	2.08195	1.143	2.51587																162	0.549	162	30.18	162	37.7752
																			0.48689	2.08194	1.136	2.52987																162.1	0.539	162.1	31.3371	162.1	36.8818
																			0.47335	2.08194	1.02	2.54487																162.2	0.57	162.2	28.3903	162.2	36.0885
																			0.45981	2.08193	0.8673	2.55887																162.3	0.574	162.3	27.6754	162.3	35.0951
																			0.44627	2.08193	0.8363	2.57387																162.4	0.539	162.4	26.9426	162.4	34.2018
																			0.43273	2.08193	1.086	2.58887																162.5	0.536	162.5	26.3897	162.5	33.4084
																			0.41918	2.08193	1.693	2.60287																162.6	0.579	162.6	25.9449	162.6	32.5151
																			0.40564	2.08194	2.588	2.61787																162.7	0.523	162.7	25.374	162.7	31.8217
																			0.3921	2.08195	3.547	2.63187																162.8	0.584	162.8	24.3892	162.8	31.3284
																			0.37856	2.08197	4.285	2.64687																162.9	0.531	162.9	23.9443	162.9	30.735
																			0.36502	2.082	4.615	2.66087																163	0.565	163	23.4814	163	30.1416
																			0.35147	2.08202	4.558	2.67587																163.1	0.529	163.1	23.0906	163.1	29.5483
																			0.35147	2.08202	4.328	2.68987																163.2	0.521	163.2	22.6277	163.2	29.055
																			0.3447	2.08201	4.21	2.70487																163.3	0.605	163.3	22.2009	163.3	28.4616
																			0.33793	2.08201	4.404	2.71887																163.4	0.578	163.4	21.756	163.4	28.0682
																			0.33116	2.082	4.918	2.73387																163.5	0.571	163.5	21.2392	163.5	27.5749
																			0.32439	2.082	5.547	2.74787																163.6	0.561	163.6	20.8483	163.6	27.1815
																			0.31762	2.08199	5.946	2.76287																163.7	0.565	163.7	20.5835	163.7	26.8882
																			0.31085	2.08199	5.808	2.77787																163.8	0.584	163.8	20.1026	163.8	26.3948
																			0.30408	2.08198	5.064	2.79187																163.9	0.559	163.9	19.7118	163.9	26.1015
																			0.29731	2.08197	3.946	2.80687																164	0.561	164	19.2129	164	25.4081
																			0.29054	2.08197	2.856	2.82087																164.1	0.552	164.1	18.9661	164.1	25.2148
																			0.28376	2.08197	2.132	2.83587																164.2	0.593	164.2	18.5752	164.2	25.3214
																			0.27699	2.08197	1.881	2.84987																164.3	0.553	164.3	18.1664	164.3	24.7281
																			0.27022	2.08196	1.995	2.86487																164.4	0.608	164.4	17.7935	164.4	24.4347
																			0.26345	2.08196	2.295	2.87887																164.5	0.559	164.5	17.5107	164.5	24.1414
																			0.25668	2.08196	2.67	2.89387																164.6	0.548	164.6	17.2098	164.6	23.648
																			0.24991	2.08196	3.082	2.90787																164.7	0.552	164.7	16.963	164.7	23.4547
																			0.24314	2.08196	3.47	2.92287																164.8	0.537	164.8	16.6621	164.8	23.1613
																			0.23637	2.08196	3.674	2.93787																164.9	0.556	164.9	16.2893	164.9	23.068
																			0.2296	2.08196	3.517	2.95187																165	0.554	165	16.0064	165	22.8746
																			0.22283	2.08196	2.956	2.96687																165.1	0.574	165.1	15.8676	165.1	22.4813
																			0.22283	2.08196	2.155	2.98087																165.2	0.552	165.2	15.4227	165.2	22.0879
																			0.2111	2.08196	1.382	2.99587																165.3	0.588	165.3	15.3199	165.3	21.7946
																			0.19937	2.08196	0.8591	3.00987																165.4	0.526	165.4	14.821	165.4	21.6012
																			0.18764	2.08197	0.6793	3.02487																165.5	0.58	165.5	14.6102	165.5	21.2079
																			0.17591	2.08197	0.819	3.03887																165.6	0.511	165.6	14.4353	165.6	20.9145
																			0.16419	2.08198	1.177	3.05387																165.7	0.518	165.7	14.1345	165.7	20.7212
																			0.15246	2.08198	1.609	3.06787																165.8	0.52	165.8	13.8876	165.8	20.4278
																			0.14073	2.08199	1.979	3.08287																165.9	0.543	165.9	13.6048	165.9	20.2344
																			0.129	2.082	2.212	3.09687																166	0.537	166	13.5019	166	20.1411
																			0.11728	2.08201	2.308	3.11187																166.1	0.558	166.1	13.3271	166.1	19.8477
																			0.10555	2.08202	2.29	3.12687																166.2	0.527	166.2	13.0442	166.2	19.5544
																			0.09382	2.08203	2.152	3.14087																166.3	0.503	166.3	12.8514	166.3	19.361
																			0.08209	2.08204	1.868	3.15587																166.4	0.536	166.4	12.5505	166.4	19.0677
																			0.07037	2.08205	1.453	3.16987																166.5	0.519	166.5	12.3577	166.5	18.8743
																			0.05864	2.08205	0.9898	3.18487																166.6	0.513	166.6	12.3448	166.6	18.581
																			0.04691	2.08206	0.5842	3.19887																166.7	0.506	166.7	12.098	166.7	18.3876
																			0.03518	2.08207	0.3062	3.21387																166.8	0.533	166.8	11.9231	166.8	18.1943
																			0.02346	2.08207	0.1734	3.22787																166.9	0.524	166.9	11.8562	166.9	18.0009
																			0.01173	2.08205	0.1793	3.24287																167	0.494	167	11.5734	167	17.7076
																			0	2.08197	0.3228	3.25687																167.1	0.518	167.1	11.2186	167.1	17.6142
																				--	0.6049	3.27187																167.2	0.447	167.2	10.8457	167.2	17.2209
																			#	Band-Index	0.9908	3.28587																167.3	0.543	167.3	10.8148	167.3	17.1275
																			0	2.08242	1.38	3.30087																167.4	0.509	167.4	10.64	167.4	16.9342
																			0.01173	2.08342	1.627	3.31587																167.5	0.5	167.5	10.5011	167.5	16.7408
																			0.02346	2.08659	1.624	3.32987																167.6	0.487	167.6	10.3803	167.6	16.4475
																			0.03518	2.09189	1.372	3.34487																167.7	0.454	167.7	10.1334	167.7	16.3541
																			0.04691	2.09928	0.9813	3.35887																167.8	0.461	167.8	10.0126	167.8	16.0607
																			0.05864	2.10871	0.5939	3.37387																167.9	0.517	167.9	9.90974	167.9	15.9674
																			0.07037	2.12014	0.3045	3.38787																168	0.499	168	9.66289	168	15.674
																			0.08209	2.13351	0.1341	3.40287																168.1	0.462	168.1	9.56004	168.1	15.5807
																			0.09382	2.14873	0.06015	3.41687																168.2	0.495	168.2	9.38518	168.2	15.4873
																			0.10555	2.16567	0.06809	3.43187																168.3	0.491	168.3	9.15633	168.3	15.094
																			0.11728	2.18419	0.2063	3.44587																168.4	0.453	168.4	9.12548	168.4	14.8206
																			0.129	2.2041	0.6541	3.46087																168.5	0.469	168.5	8.96863	168.5	14.8273
																			0.14073	2.2251	1.784	3.47587																168.6	0.492	168.6	8.75778	168.6	14.6539
																			0.15246	2.24682	4.123	3.48987																168.7	0.46	168.7	8.70893	168.7	14.3606
																			0.16419	2.2687	8.067	3.50487																168.8	0.485	168.8	8.53408	168.8	14.1872
																			0.17591	2.28995	13.36	3.51887																168.9	0.48	168.9	8.34123	168.9	14.0639
																			0.18764	2.30943	18.73	3.53387																169	0.439	169	8.25637	169	13.8605
																			0.19937	2.32556	22.25	3.54787																169.1	0.421	169.1	8.15352	169.1	13.6972
																			0.2111	2.33643	22.38	3.56287																169.2	0.482	169.2	8.05067	169.2	13.5238
																			0.22283	2.34029	19.1	3.57687																169.3	0.44	169.3	7.82182	169.3	13.3205
																			0.22283	2.34029	13.84	3.59187																169.4	0.457	169.4	7.80897	169.4	13.0671
																			0.2296	2.34073	8.549	3.60587																169.5	0.46	169.5	7.58012	169.5	12.8838
																			0.23637	2.34204	4.518	3.62087																169.6	0.446	169.6	7.56727	169.6	12.7904
																			0.24314	2.34423	2.06	3.63487																169.7	0.437	169.7	7.32041	169.7	12.5571
																			0.24991	2.34728	0.8208	3.64987																169.8	0.427	169.8	7.21756	169.8	12.4137
																			0.25668	2.35121	0.2906	3.66487																169.9	0.431	169.9	7.15071	169.9	12.2504
																			0.26345	2.356	0.09324	3.67887																170	0.406	170	7.01186	170	12.057
																			0.27022	2.36165	0.02756	3.69387																170.1	0.418	170.1	6.89101	170.1	11.5937
																			0.27699	2.36817	0.00783	3.70787																170.2	0.418	170.2	6.82416	170.2	11.6603
																			0.28376	2.37553	0.00356	3.72287																170.3	0.423	170.3	6.73931	170.3	11.5069
																			0.29054	2.38375	0.00753	3.73687																170.4	0.42	170.4	6.49246	170.4	11.3936
																			0.29731	2.39282	0.02538	3.75187																170.5	0.4	170.5	6.4976	170.5	11.2402
																			0.30408	2.40272	0.07642	3.76587																170.6	0.447	170.6	6.35875	170.6	11.1669
																			0.31085	2.41345	0.1969	3.78087																170.7	0.403	170.7	6.2739	170.7	10.9535
																			0.31762	2.42501	0.437	3.79487																170.8	0.401	170.8	6.15305	170.8	10.7502
																			0.32439	2.43739	0.8534	3.80987																170.9	0.416	170.9	6.0682	170.9	10.7168
																			0.33116	2.45057	1.521	3.82487																171	0.407	171	5.96535	171	10.4335
																			0.33793	2.46456	2.603	3.83887																171.1	0.388	171.1	5.8265	171.1	10.4001
																			0.3447	2.47934	4.451	3.85387																171.2	0.37	171.2	5.75964	171.2	10.2268
																			0.35147	2.49456	7.568	3.86787																171.3	0.385	171.3	5.69279	171.3	10.0934
																			0.35147	2.49456	12.24	3.88287																171.4	0.393	171.4	5.49994	171.4	9.90007
																			0.36502	2.46261	17.95	3.89687																171.5	0.423	171.5	5.48709	171.5	9.95672
																			0.37856	2.4298	23.18	3.91187																171.6	0.38	171.6	5.47424	171.6	9.65337
																			0.3921	2.39691	26.03	3.92587																171.7	0.396	171.7	5.28139	171.7	9.54002
																			0.40564	2.36433	25.45	3.94087																171.8	0.348	171.8	5.19654	171.8	9.30667
																			0.41918	2.33242	21.97	3.95487																171.9	0.391	171.9	5.03969	171.9	9.29331
																			0.43273	2.30149	17.34	3.96987																172	0.376	172	5.00883	172	9.12996
																			0.44627	2.27181	13.32	3.98387																172.1	0.376	172.1	4.90598	172.1	9.09661
																			0.45981	2.24365	10.83	3.99887																172.2	0.344	172.2	4.82113	172.2	8.80326
																			0.47335	2.21723	9.893	4.01387																172.3	0.401	172.3	4.73628	172.3	8.67991
																			0.48689	2.19275	10.04	4.02787																172.4	0.379	172.4	4.54343	172.4	8.67655
																			0.50044	2.1704	10.73	4.04287																172.5	0.36	172.5	4.44058	172.5	8.3932
																			0.51398	2.15031	11.52	4.05687																172.6	0.39	172.6	4.55373	172.6	8.29985
																			0.52752	2.13264	12.09	4.07187																172.7	0.334	172.7	4.45087	172.7	8.2565
																			0.54106	2.11749	12.21	4.08587																172.8	0.387	172.8	4.22202	172.8	8.07314
																			0.5546	2.10498	11.81	4.10087																172.9	0.375	172.9	4.20917	172.9	7.85979
																			0.56814	2.09516	10.86	4.11487																173	0.352	173	4.07032	173	7.68644
																			0.58169	2.0881	9.411	4.12987																173.1	0.339	173.1	4.16547	173.1	7.71309
																			0.59523	2.08385	7.626	4.14387																173.2	0.339	173.2	3.97262	173.2	7.67974
																			0.60877	2.08242	5.804	4.15887																173.3	0.345	173.3	3.85177	173.3	7.48638
																				--	4.305	4.17387																173.4	0.359	173.4	3.82092	173.4	7.30303
																			#	Band-Index	3.405	4.18787																173.5	0.335	173.5	3.77206	173.5	7.21968
																			0.60877	3.52395	3.233	4.20287																173.6	0.321	173.6	3.66921	173.6	7.09633
																			0.59523	3.4735	3.799	4.21687																173.7	0.321	173.7	3.53036	173.7	6.77298
																			0.58169	3.40476	5.019	4.23187																173.8	0.359	173.8	3.49951	173.8	6.73962
																			0.56814	3.33591	6.729	4.24587																173.9	0.349	173.9	3.43266	173.9	6.65627
																			0.5546	3.26812	8.693	4.26087																174	0.342	174	3.47381	174	6.87292
																			0.54106	3.20173	10.62	4.27487																174.1	0.303	174.1	3.17296	174.1	6.41957
																			0.52752	3.13692	12.16	4.28987																174.2	0.321	174.2	3.2681	174.2	6.38621
																			0.51398	3.07387	12.96	4.30387																174.3	0.332	174.3	3.14725	174.3	6.23286
																			0.50044	3.01268	12.85	4.31887																174.4	0.159	174.4	3.1524	174.4	6.09951
																			0.48689	2.95346	11.98	4.33287																174.5	0.534	174.5	2.92355	174.5	6.05616
																			0.47335	2.89635	10.81	4.34787																174.6	0.383	174.6	3.0367	174.6	5.89281
																			0.45981	2.84146	9.799	4.36287																174.7	0.32	174.7	2.84385	174.7	5.74945
																			0.44627	2.78889	9.121	4.37687																174.8	0.35	174.8	2.831	174.8	5.7361
																			0.43273	2.73875	8.663	4.39187																174.9	0.362	174.9	2.71015	174.9	5.68275
																			0.41918	2.69115	8.205	4.40587																175	0.278	175	2.67929	175	5.5994
																			0.40564	2.64617	7.585	4.42087																175.1	0.341	175.1	2.64844	175.1	5.46605
																			0.3921	2.60394	6.763	4.43487																175.2	0.35	175.2	2.54559	175.2	5.29269
																			0.37856	2.56454	5.796	4.44987																175.3	0.312	175.3	2.46074	175.3	5.10934
																			0.36502	2.52805	4.811	4.46387																175.4	0.284	175.4	2.42989	175.4	5.13599
																			0.35147	2.49494	3.988	4.47887																175.5	0.366	175.5	2.39904	175.5	4.99264
																			0.35147	2.49494	3.524	4.49287																175.6	0.278	175.6	2.36819	175.6	4.89928
																			0.3447	2.51042	3.555	4.50787																175.7	0.33	175.7	2.22933	175.7	4.82593
																			0.33793	2.52594	4.039	4.52287																175.8	0.332	175.8	2.21648	175.8	4.62258
																			0.33116	2.5411	4.707	4.53687																175.9	0.271	175.9	2.13163	175.9	4.48923
																			0.32439	2.55582	5.184	4.55187																176	0.306	176	2.06478	176	4.42588
																			0.31762	2.57004	5.205	4.56587																176.1	0.306	176.1	2.05193	176.1	4.37252
																			0.31085	2.58369	4.762	4.58087																176.2	0.301	176.2	1.96708	176.2	4.27917
																			0.30408	2.5967	4.06	4.59487																176.3	0.273	176.3	1.88223	176.3	4.17582
																			0.29731	2.60901	3.333	4.60987																176.4	0.284	176.4	1.79738	176.4	4.06247
																			0.29054	2.62053	2.719	4.62387																176.5	0.319	176.5	1.74852	176.5	3.95912
																			0.28376	2.63121	2.277	4.63887																176.6	0.247	176.6	1.77167	176.6	3.84576
																			0.27699	2.64097	2.044	4.65287																176.7	0.276	176.7	1.61482	176.7	3.70241
																			0.27022	2.64975	2.036	4.66787																176.8	0.309	176.8	1.67397	176.8	3.67906
																			0.26345	2.65749	2.222	4.68187																176.9	0.279	176.9	1.30112	176.9	3.50571
																			0.25668	2.66415	2.538	4.69687																177	0.259	177	1.64827	177	3.66235
																			0.24991	2.66967	2.932	4.71187																177.1	0.266	177.1	1.25742	177.1	3.419
																			0.24314	2.674	3.348	4.72587																177.2	0.283	177.2	1.40656	177.2	3.34565
																			0.23637	2.67712	3.675	4.74087																177.3	0.264	177.3	1.19571	177.3	3.1623
																			0.2296	2.679	3.734	4.75487																177.4	0.309	177.4	1.38086	177.4	3.16895
																			0.22283	2.67963	3.391	4.76987																177.5	0.261	177.5	1.11601	177.5	2.75559
																			0.22283	2.67963	2.688	4.78387																177.6	0.282	177.6	1.17516	177.6	2.95224
																			0.2111	2.68522	1.832	4.79887																177.7	0.288	177.7	1.18031	177.7	2.87889
																			0.19937	2.70126	1.065	4.81287																177.8	0.283	177.8	1.23946	177.8	2.82554
																			0.18764	2.72601	0.5262	4.82787																177.9	0.289	177.9	1.17261	177.9	2.70219
																			0.17591	2.75756	0.2215	4.84187																178	0.234	178	0.76375	178	2.57883
																			0.16419	2.79432	0.08293	4.85687																178.1	0.292	178.1	0.9669	178.1	2.61548
																			0.15246	2.83513	0.04028	4.87187																178.2	0.237	178.2	0.81005	178.2	2.37213
																			0.14073	2.8792	0.05636	4.88587																178.3	0.251	178.3	0.7432	178.3	2.40878
																			0.129	2.92595	0.1292	4.90087																178.4	0.254	178.4	0.89235	178.4	2.16543
																			0.11728	2.97499	0.2752	4.91487																178.5	0.271	178.5	0.7535	178.5	2.22207
																			0.10555	3.02601	0.5001	4.92987																178.6	0.276	178.6	0.74065	178.6	2.05872
																			0.09382	3.07879	0.7698	4.94387																178.7	0.275	178.7	0.72779	178.7	1.86537
																			0.08209	3.13316	1.003	4.95887																178.8	0.262	178.8	0.53494	178.8	1.85202
																			0.07037	3.18895	1.106	4.97287																178.9	0.225	178.9	0.43209	178.9	1.67866
																			0.05864	3.24602	1.032	4.98787																179	0.269	179	0.45524	179	1.56531
																			0.04691	3.30424	0.8153	5.00187																179.1	0.24	179.1	0.47839	179.1	1.67196
																			0.03518	3.36343	0.5451	5.01687																179.2	0.257	179.2	0.33954	179.2	1.51861
																			0.02346	3.42323	0.3086	5.03087																179.3	0.263	179.3	0.39869	179.3	1.49526
																			0.01173	3.48237	0.1485	5.04587																179.4	0.241	179.4	0.27784	179.4	1.3719
																			0	3.52395	0.06374	5.06087																179.5	0.254	179.5	0.30098	179.5	1.39855
																				--	0.0365	5.07487																179.6	0.214	179.6	0.23413	179.6	1.3152
																			#	Band-Index	0.06176	5.08987																179.7	0.249	179.7	0.13128	179.7	1.32185
																			0	3.52418	0.1666	5.10387																179.8	0.249	179.8	0.15443	179.8	1.2585
																			0.01173	3.5241	0.4142	5.11887																179.9	0.266	179.9	0.10558	179.9	2.96514
																			0.02346	3.52411	0.8793	5.13287																180	0.204	180	0.18273	180	-0.24821
																			0.03518	3.52412	1.585	5.14787																180.1	0.197	180.1	0.20588	180.1	0.61844
																			0.04691	3.52414	2.435	5.16187																180.2	0.304	180.2	0.04898	180.2	12.2559
																			0.05864	3.52416	3.204	5.17687																180.3	0.918	180.3	9.84473	180.3	27.7947
																			0.07037	3.52418	3.657	5.19087																180.4	1.36	180.4	24.8065	180.4	31.0035
																			0.08209	3.52421	3.699	5.20587																180.5	1.455	180.5	27.6902	180.5	32.8122
																			0.09382	3.52424	3.426	5.22087																180.6	1.547	180.6	28.81	180.6	34.721
																			0.10555	3.52427	3.021	5.23487																180.7	1.633	180.7	29.6057	180.7	36.4298
																			0.11728	3.52429	2.618	5.24987																180.8	1.624	180.8	30.5275	180.8	37.7386
																			0.129	3.52432	2.271	5.26387																180.9	1.683	180.9	31.5212	180.9	39.4474
																			0.14073	3.52435	2.022	5.27887																181	1.739	181	32.281	181	40.6562
																			0.15246	3.52437	1.933	5.29287																181.1	1.78	181.1	32.5907	181.1	41.965
																			0.16419	3.52439	2.055	5.30787																181.2	1.793	181.2	32.9725	181.2	43.0738
																			0.17591	3.52441	2.383	5.32187																181.3	1.833	181.3	33.5522	181.3	44.1826
																			0.18764	3.52442	2.886	5.33687																181.4	1.828	181.4	34.1859	181.4	45.2914
																			0.19937	3.52443	3.533	5.35087																181.5	1.836	181.5	34.6397	181.5	46.4002
																			0.2111	3.52444	4.254	5.36587																181.6	1.838	181.6	35.2554	181.6	47.609
																			0.22283	3.52444	4.871	5.37987																181.7	1.848	181.7	35.7452	181.7	48.6178
																			0.22283	3.52444	5.115	5.39487																181.8	1.865	181.8	36.0729	181.8	49.5266
																			0.2296	3.52444	4.79	5.40987																181.9	1.873	181.9	36.4727	181.9	50.6354
																			0.23637	3.52445	3.932	5.42387																182	1.88	182	36.9804	182	51.5442
																			0.24314	3.52445	2.807	5.43887																182.1	1.848	182.1	37.2002	182.1	52.553
																			0.24991	3.52446	1.749	5.45287																182.2	1.887	182.2	37.6539	182.2	53.5617
																			0.25668	3.52447	0.989	5.46787																182.3	1.865	182.3	38.1797	182.3	54.4705
																			0.26345	3.52447	0.6074	5.48187																182.4	1.87	182.4	38.5254	182.4	55.4793
																			0.27022	3.52449	0.5733	5.49687																182.5	1.862	182.5	39.0152	182.5	56.2881
																			0.27699	3.5245	0.8027	5.51087																182.6	1.853	182.6	39.3069	182.6	57.1969
																			0.28376	3.52451	1.173	5.52587																182.7	1.865	182.7	39.7786	182.7	58.1057
																			0.29054	3.52452	1.531	5.53987																182.8	1.861	182.8	40.1424	182.8	58.9145
																			0.29731	3.52453	1.743	5.55487																182.9	1.838	182.9	40.5421	182.9	59.6233
																			0.30408	3.52454	1.783	5.56987																183	1.882	183	40.8699	183	60.5321
																			0.31085	3.52456	1.775	5.58387																183.1	1.853	183.1	41.3596	183.1	61.5409
																			0.31762	3.52457	1.917	5.59887																183.2	1.819	183.2	41.7414	183.2	62.2497
																			0.32439	3.52457	2.317	5.61287																183.3	1.847	183.3	42.0871	183.3	63.0585
																			0.33116	3.52458	2.872	5.62787																183.4	1.865	183.4	42.5949	183.4	63.7673
																			0.33793	3.52458	3.297	5.64187																183.5	1.828	183.5	42.7966	183.5	64.3761
																			0.3447	3.52458	3.317	5.65687																183.6	1.82	183.6	43.2684	183.6	65.2849
																			0.35147	3.52458	2.858	5.67087																183.7	1.877	183.7	43.6321	183.7	65.9937
																			0.35147	3.52458	2.094	5.68587																183.8	1.873	183.8	43.9059	183.8	66.7024
																			0.36502	3.52456	1.3	5.69987																183.9	1.825	183.9	44.3956	183.9	67.2112
																			0.37856	3.52455	0.6861	5.71487																184	1.796	184	44.6694	184	67.92
																			0.3921	3.52452	0.315	5.72887																184.1	1.85	184.1	45.0511	184.1	68.5288
																			0.40564	3.52448	0.1512	5.74387																184.2	1.85	184.2	45.3788	184.2	69.2376
																			0.41918	3.52445	0.1409	5.75887																184.3	1.787	184.3	45.7426	184.3	69.8464
																			0.43273	3.5244	0.2611	5.77287																184.4	1.818	184.4	46.0703	184.4	70.3552
																			0.44627	3.52436	0.5145	5.78787																184.5	1.807	184.5	46.4341	184.5	70.964
																			0.45981	3.52431	0.8865	5.80187																184.6	1.883	184.6	46.7258	184.6	71.4728
																			0.47335	3.52427	1.305	5.81687																184.7	1.811	184.7	47.1076	184.7	71.8816
																			0.48689	3.52422	1.651	5.83087																184.8	1.828	184.8	47.3993	184.8	72.4904
																			0.50044	3.52419	1.83	5.84587																184.9	1.858	184.9	47.7091	184.9	73.0992
																			0.51398	3.52415	1.848	5.85987																185	1.882	185	47.9108	185	73.508
																			0.52752	3.52411	1.809	5.87487																185.1	1.887	185.1	48.2746	185.1	74.1168
																			0.54106	3.52408	1.813	5.88887																185.2	1.865	185.2	48.6563	185.2	74.4256
																			0.5546	3.52405	1.86	5.90387																185.3	1.806	185.3	48.9661	185.3	74.9343
																			0.56814	3.52402	1.86	5.91887																185.4	1.805	185.4	49.2218	185.4	75.2431
																			0.58169	3.52401	1.75	5.93287																185.5	1.813	185.5	49.5496	185.5	75.5519
																			0.59523	3.524	1.606	5.94787																185.6	1.848	185.6	49.7513	185.6	76.2607
																			0.60877	3.52418	1.649	5.96187																185.7	1.862	185.7	50.1871	185.7	76.4695
																				--	2.145	5.97687																185.8	1.804	185.8	50.3708	185.8	76.7783
																			#	Band-Index	3.265	5.99087																185.9	1.835	185.9	50.6985	185.9	77.2871
																			0.60877	3.57611	4.992	6.00587																186	1.832	186	50.9363	186	77.8959
																			0.59523	3.62786	7.115	6.01987																186.1	1.886	186.1	51.3	186.1	77.8047
																			0.58169	3.69985	9.333	6.03487																186.2	1.811	186.2	51.5198	186.2	78.3135
																			0.56814	3.77409	11.39	6.04887																186.3	1.85	186.3	51.8295	186.3	78.5223
																			0.5546	3.84943	13.13	6.06387																186.4	1.847	186.4	52.0673	186.4	78.8311
																			0.54106	3.89468	14.49	6.07787																186.5	1.806	186.5	52.341	186.5	79.0399
																			0.52752	3.8948	15.33	6.09287																186.6	1.848	186.6	52.7588	186.6	79.4487
																			0.51398	3.89494	15.41	6.10787																186.7	1.836	186.7	52.8165	186.7	79.8575
																			0.50044	3.89508	14.53	6.12187																186.8	1.787	186.8	53.1443	186.8	79.9663
																			0.48689	3.89525	12.75	6.13687																186.9	1.842	186.9	53.328	186.9	80.175
																			0.47335	3.89541	10.52	6.15087																187	1.821	187	53.6018	187	80.5838
																			0.45981	3.89559	8.518	6.16587																187.1	1.881	187.1	53.7495	187.1	80.7926
																			0.44627	3.89576	7.364	6.17987																187.2	1.849	187.2	54.0233	187.2	80.9014
																			0.43273	3.89592	7.319	6.19487																187.3	1.822	187.3	54.261	187.3	81.1102
																			0.41918	3.89607	8.21	6.20887																187.4	1.912	187.4	54.4627	187.4	81.419
																			0.40564	3.89621	9.634	6.22387																187.5	1.825	187.5	54.7185	187.5	81.8278
																			0.3921	3.89633	11.29	6.23787																187.6	1.913	187.6	54.9922	187.6	82.3366
																			0.37856	3.89643	13.26	6.25287																187.7	1.867	187.7	55.194	187.7	82.2454
																			0.36502	3.89649	15.99	6.26787																187.8	1.883	187.8	55.3417	187.8	82.1542
																			0.35147	3.89654	19.84	6.28187																187.9	1.845	187.9	55.5435	187.9	82.663
																			0.35147	3.89654	24.4	6.29687																188	1.915	188	55.7992	188	83.1718
																			0.3447	3.89651	28.24	6.31087																188.1	1.864	188.1	56.073	188.1	83.1806
																			0.33793	3.89648	29.54	6.32587																188.2	1.89	188.2	56.2567	188.2	83.4894
																			0.33116	3.89645	27.32	6.33987																188.3	1.906	188.3	56.5125	188.3	83.5982
																			0.32439	3.8964	22.26	6.35487																188.4	1.881	188.4	56.6242	188.4	83.707
																			0.31762	3.89635	16.21	6.36887																188.5	1.903	188.5	56.916	188.5	83.9157
																			0.31085	3.89629	10.94	6.38387																188.6	1.896	188.6	57.0817	188.6	84.1245
																			0.30408	3.89622	7.263	6.39787																188.7	1.878	188.7	57.4095	188.7	84.7333
																			0.29731	3.89616	5.049	6.41287																188.8	1.901	188.8	57.4672	188.8	84.4421
																			0.29054	3.89609	3.814	6.42687																188.9	1.893	188.9	57.5969	188.9	85.0509
																			0.28376	3.89601	3.115	6.44187																189	1.9	189	57.8707	189	84.6597
																			0.27699	3.89595	2.659	6.45687																189.1	1.875	189.1	58.0185	189.1	84.8685
																			0.27022	3.89588	2.259	6.47087																189.2	1.915	189.2	58.2562	189.2	85.0773
																			0.26345	3.89581	1.826	6.48587																189.3	1.914	189.3	58.5119	189.3	84.9861
																			0.25668	3.89576	1.365	6.49987																189.4	1.917	189.4	58.5337	189.4	85.4949
																			0.24991	3.89571	0.9517	6.51487																189.5	1.85	189.5	58.7714	189.5	85.4037
																			0.24314	3.89567	0.6854	6.52887																189.6	1.901	189.6	58.9552	189.6	85.6125
																			0.23637	3.89564	0.6772	6.54387																189.7	1.921	189.7	59.0669	189.7	85.7213
																			0.2296	3.89562	1.067	6.55787																189.8	1.944	189.8	59.1967	189.8	85.9301
																			0.22283	3.89562	2.025	6.57287																189.9	1.929	189.9	59.3804	189.9	85.9389
																			0.22283	3.89562	3.695	6.58687																190	1.904	190	59.4922	190	86.0477
																			0.2111	3.89561	6.098	6.60187																190.1	1.925	190.1	59.6039	190.1	86.1564
																			0.19937	3.89558	9.048	6.61587																190.2	1.925	190.2	59.7697	190.2	86.3652
																			0.18764	3.89554	12.14	6.63087																190.3	1.948	190.3	59.9354	190.3	86.674
																			0.17591	3.89548	14.82	6.64587																190.4	1.908	190.4	60.2452	190.4	86.3828
																			0.16419	3.89541	16.52	6.65987																190.5	1.926	190.5	60.2669	190.5	86.6916
																			0.15246	3.89532	16.85	6.67487																190.6	1.939	190.6	60.3426	190.6	86.7004
																			0.14073	3.89523	15.69	6.68887																190.7	1.943	190.7	60.5624	190.7	86.9092
																			0.129	3.89512	13.29	6.70387																190.8	1.894	190.8	60.6921	190.8	86.918
																			0.11728	3.89502	10.2	6.71787																190.9	1.901	190.9	60.8939	190.9	87.0268
																			0.10555	3.89491	7.056	6.73287																191	1.945	191	60.9876	191	87.1356
																			0.09382	3.89481	4.37	6.74687																191.1	1.943	191.1	61.1894	191.1	87.4444
																			0.08209	3.8947	2.407	6.76187																191.2	1.927	191.2	61.3551	191.2	87.2532
																			0.07037	3.89462	1.171	6.77587																191.3	1.906	191.3	61.4309	191.3	87.462
																			0.05864	3.87435	0.5001	6.79087																191.4	1.957	191.4	61.4886	191.4	87.5708
																			0.04691	3.80889	0.1863	6.80587																191.5	1.926	191.5	61.6364	191.5	87.8796
																			0.03518	3.74405	0.06022	6.81987																191.6	1.914	191.6	61.8561	191.6	87.7883
																			0.02346	3.68019	0.01682	6.83487																191.7	1.987	191.7	61.8599	191.7	87.7971
																			0.01173	3.61861	0.00404	6.84887																191.8	1.921	191.8	62.1156	191.8	87.9059
																			0	3.57611	0.00083	6.86387																191.9	1.95	191.9	62.2094	191.9	88.0147
																				--	0.00015	6.87787																192	1.917	192	62.2491	192	88.0235
																			#	Band-Index	2e-05	6.89287																192.1	1.915	192.1	62.3788	192.1	88.0323
																			0	3.89431	0	6.90687																192.2	1.942	192.2	62.4546	192.2	88.2411
																			0.01173	3.89433	0	6.92187																192.3	1.931	192.3	62.5663	192.3	88.1499
																			0.02346	3.89436	0	6.93587																192.4	1.906	192.4	62.7141	192.4	88.4587
																			0.03518	3.89441	0	6.95087																192.5	1.961	192.5	62.9878	192.5	88.3675
																			0.04691	3.89447	0	6.96487																192.6	1.924	192.6	62.8476	192.6	88.6763
																			0.05864	3.89453	0	6.97987																192.7	1.972	192.7	63.0493	192.7	88.4851
																			0.07037	3.92243	0	6.99487																192.8	1.964	192.8	63.2511	192.8	88.7939
																			0.08209	3.93203	0	7.00887																192.9	1.963	192.9	63.3088	192.9	88.9027
																			0.09382	3.94286	0	7.02387																193	1.976	193	63.4746	193	88.9115
																			0.10555	3.95481	0	7.03787																193.1	1.96	193.1	63.5143	193.1	88.6202
																			0.11728	3.96774	0	7.05287																193.2	1.902	193.2	63.5361	193.2	88.7291
																			0.129	3.98148	0	7.06687																193.3	1.948	193.3	63.7738	193.3	89.0378
																			0.14073	3.9958	0	7.08187																193.4	1.997	193.4	63.6876	193.4	88.9466
																			0.15246	4.01043	0	7.09587																193.5	1.91	193.5	64.0333	193.5	89.2554
																			0.16419	4.02498	0	7.11087																193.6	1.973	193.6	63.965	193.6	89.1642
																			0.17591	4.03892	0	7.12487																193.7	1.954	193.7	64.2028	193.7	89.273
																			0.18764	4.05155	0	7.13987																193.8	1.956	193.8	64.3145	193.8	89.2818
																			0.19937	4.06189	0	7.15487																193.9	2.01	193.9	64.2463	193.9	89.2906
																			0.2111	4.06881	0	7.16887																194	1.952	194	64.394	194	89.5994
																			0.22283	4.07126	0	7.18387																194.1	1.932	194.1	64.4338	194.1	89.8082
																			0.22283	4.07126	0	7.19787																194.2	1.957	194.2	64.4915	194.2	89.717
																			0.2296	4.07153	0	7.21287																194.3	1.952	194.3	64.5313	194.3	89.7258
																			0.23637	4.07232	0	7.22687																194.4	1.987	194.4	64.769	194.4	89.4346
																			0.24314	4.07364	0	7.24187																194.5	1.949	194.5	64.6288	194.5	89.8434
																			0.24991	4.07549	0	7.25587																194.6	1.958	194.6	64.8845	194.6	90.9522
																			0.25668	4.07787	0	7.27087																194.7	1.971	194.7	64.8343	194.7	90.4609
																			0.26345	4.08076	0	7.28487																194.8	1.979	194.8	64.928	194.8	90.2698
																			0.27022	4.08417	0	7.29987																194.9	1.931	194.9	65.1838	194.9	89.9785
																			0.27699	4.08807	0	7.31387																195	1.959	195	65.1515	195	89.8873
																			0.28376	4.09248	0	7.32887																195.1	1.968	195.1	65.3533	195.1	89.6961
																			0.29054	4.09737	0	7.34387																195.2	1.943	195.2	65.267	195.2	90.1049
																			0.29731	4.10274	0	7.35787																195.3	1.991	195.3	65.3247	195.3	90.2137
																			0.30408	4.10856	0	7.37287																195.4	1.969	195.4	65.3645	195.4	90.3225
																			0.31085	4.11484	0	7.38687																195.5	1.97	195.5	65.6562	195.5	90.3313
																			0.31762	4.12155	0	7.40187																195.6	1.965	195.6	65.93	195.6	90.1401
																			0.32439	4.12868	0	7.41587																195.7	1.99	195.7	65.8257	195.7	90.2489
																			0.33116	4.1362	0	7.43087																195.8	2.01	195.8	65.9555	195.8	90.4577
																			0.33793	4.14411	0	7.44487																195.9	1.975	195.9	65.7612	195.9	90.5665
																			0.3447	4.15238	0	7.45987																196	1.982	196	65.891	196	90.6753
																			0.35147	4.16038	0	7.47387																196.1	1.97	196.1	65.8767	196.1	90.5841
																			0.35147	4.16038	0	7.48887																196.2	1.962	196.2	65.9345	196.2	90.4929
																			0.36502	4.14289	0	7.50387																196.3	1.978	196.3	66.0822	196.3	90.7017
																			0.37856	4.12407	0	7.51787																196.4	1.976	196.4	66.212	196.4	90.7104
																			0.3921	4.1047	0	7.53287																196.5	1.986	196.5	66.1437	196.5	92.1192
																			0.40564	4.08501	0	7.54687																196.6	2.019	196.6	66.1295	196.6	90.928
																			0.41918	4.06525	0	7.56187																196.7	1.974	196.7	66.2772	196.7	90.9368
																			0.43273	4.04566	0	7.57587																196.8	1.955	196.8	66.317	196.8	90.8456
																			0.44627	4.02646	0	7.59087																196.9	2.002	196.9	66.2847	196.9	90.6544
																			0.45981	4.00787	0	7.60487																197	1.991	197	66.4144	197	91.2632
																			0.47335	3.99012	0	7.61987																197.1	1.985	197.1	66.6162	197.1	91.072
																			0.48689	3.9734	0	7.63387																197.2	1.98	197.2	66.5839	197.2	90.9808
																			0.50044	3.9579	0	7.64887																197.3	2.03	197.3	66.6957	197.3	91.1896
																			0.51398	3.94379	0	7.66287																197.4	1.991	197.4	66.7894	197.4	90.9984
																			0.52752	3.93123	0	7.67787																197.5	1.977	197.5	66.7572	197.5	91.4072
																			0.54106	3.92036	0	7.69287																197.6	1.954	197.6	66.8869	197.6	91.516
																			0.5546	3.89458	0	7.70687																197.7	1.99	197.7	66.8367	197.7	91.3248
																			0.56814	3.8945	0	7.72187																197.8	2.027	197.8	66.9124	197.8	91.2336
																			0.58169	3.89444	0	7.73587																197.9	1.985	197.9	66.9882	197.9	91.2424
																			0.59523	3.89438	0	7.75087																198	1.988	198	66.9739	198	91.2511
																			0.60877	3.89431	0	7.76487																198.1	1.992	198.1	67.0136	198.1	91.0599
																				--	0	7.77987																198.2	1.973	198.2	67.0534	198.2	91.1687
																			#	Band-Index	0	7.79387																198.3	2.008	198.3	67.1291	198.3	91.2775
																			0.60877	3.89489	0	7.80887																198.4	1.996	198.4	67.2949	198.4	91.0863
																			0.59523	3.89589	0	7.82287																198.5	2.015	198.5	67.2086	198.5	91.1951
																			0.58169	3.899	0	7.83787																198.6	2.001	198.6	67.3204	198.6	91.3039
																			0.56814	3.90416	0	7.85287																198.7	2.017	198.7	67.3241	198.7	91.7127
																			0.5546	3.91131	0	7.86687																198.8	1.959	198.8	67.4539	198.8	91.5215
																			0.54106	3.92545	0	7.88187																198.9	1.997	198.9	67.4216	198.9	91.5303
																			0.52752	4.00197	0	7.89587																199	2.026	199	67.4794	199	91.5391
																			0.51398	4.07878	0	7.91087																199.1	1.977	199.1	67.5911	199.1	91.4479
																			0.50044	4.15569	0	7.92487																199.2	1.987	199.2	67.5589	199.2	91.3567
																			0.48689	4.23253	0	7.93987																199.3	2.041	199.3	67.6706	199.3	91.4655
																			0.47335	4.3091	0	7.95387																199.4	1.937	199.4	67.6204	199.4	90.9743
																			0.45981	4.3223	0	7.96887																199.5	1.977	199.5	67.5701	199.5	91.883
																			0.44627	4.30171	0	7.98287																199.6	1.944	199.6	67.7359	199.6	91.7918
[truncated: 711 more rows]

## Sheet: Fig. 3
Fig. 3a																			Fig. 3b
dark			light-5min			light-10min			light-15min			light-20min			light off				dark								light-5min								light-10min								light-15min
Binding energy	Intensity	Intensity	Binding energy	Intensity	Intensity	Binding energy	Intensity	Intensity	Binding energy	Intensity	Intensity	Binding energy	Intensity	Intensity	Binding energy	Intensity	Intensity		Binding energy	Intensity	Intensity	Intensity	Intensity	Intensity	Intensity	Intensity	Binding energy	Intensity	Intensity	Intensity	Intensity	Intensity	Intensity	Intensity	Binding energy	Intensity	Intensity	Intensity	Intensity	Intensity	Intensity	Intensity	Binding energy	Intensity	Intensity	Intensity	Intensity	Intensity	Intensity
408	3236.96	3236.96	408.3	4749.05	4756.31	408	6351.39	6372.52	408	7930.78	7938.34	408	9216.58	9258.42	408.1	11746.8	11753.7		295	1531.67	1582.65	1531.67	1531.67	1531.67	1531.67	1582.65	295	18896.8	18906.2	18896.8	18898.8	18896.8	18896.8	18904.3	296	36932.8	36940.9	36932.8	36938.3	36934.5	36933.7	36932.8	296	56335.5	56347.1	56335.5	56339	56336.8	56335.5
407.95	3185.13	3236.96	408.25	4922.58	4756.4	407.95	6324.98	6372.78	407.95	7964	7938.44	407.95	9418.02	9258.92	408.05	11800.9	11753.8		294.95	1868.39	1583.36	1531.67	1531.67	1531.67	1531.67	1583.36	294.95	18877.9	18906.4	18896.8	18898.8	18896.8	18896.8	18904.4	295.95	36733.8	36941	36932.8	36938.3	36934.5	36933.7	36932.8	295.95	56627.5	56347.2	56335.5	56339.1	56336.8	56335.5
407.9	3211.06	3237.03	408.2	4935.93	4756.33	407.9	6424.89	6373.09	407.9	7934.29	7938.47	407.9	9263.79	9259.29	408	11937.4	11753.8		294.9	1923.13	1583.77	1531.35	1531.35	1531.35	1531.35	1583.77	294.9	18826.7	18906.5	18896.9	18898.8	18896.9	18896.9	18904.5	295.9	36978.7	36941.4	36933.1	36938.7	36934.8	36934	36933.1	295.9	56426.9	56347	56335.1	56338.7	56336.4	56335.1
407.85	3176.75	3237.06	408.15	4749.93	4756.25	407.85	6451.69	6373.23	407.85	7930.09	7938.56	407.85	9402.5	9259.78	407.95	11824.6	11753.8		294.85	1682.99	1584.14	1530.98	1530.98	1530.98	1530.98	1584.14	294.85	18908.4	18906.7	18897	18899	18897	18897	18904.7	295.85	37104.2	36941.4	36933	36938.6	36934.8	36934	36933	295.85	56474.9	56347	56335	56338.6	56336.3	56335
407.8	3353.02	3237.14	408.1	4993.24	4756.34	407.8	6692.98	6373.33	407.8	7927.86	7938.66	407.8	9433.29	9260.18	407.9	11803	11753.8		294.8	2036.09	1584.75	1530.83	1530.83	1530.83	1530.83	1584.75	294.8	18797.8	18906.8	18896.9	18899	18896.9	18896.9	18904.8	295.8	36989.6	36941.2	36932.7	36938.4	36934.5	36933.7	36932.7	295.8	56516.7	56346.9	56334.8	56338.5	56336.2	56334.8
407.75	3482.9	3236.99	408.05	4708.84	4756.21	407.75	6521.22	6373.01	407.75	7900.48	7938.77	407.75	9312.17	9260.57	407.85	11749	11753.8		294.75	1879.79	1585.04	1530.35	1530.35	1530.35	1530.35	1585.04	294.75	18732.2	18907.1	18897.1	18899.1	18897.1	18897.1	18905.1	295.75	36999.6	36941.2	36932.7	36938.4	36934.4	36933.6	36932.7	295.75	56463.2	56346.8	56334.6	56338.3	56335.9	56334.6
407.7	3364.92	3236.67	408	4905.78	4756.34	407.7	6489.81	6372.99	407.7	7669.32	7938.92	407.7	9283.53	9261.05	407.8	11834.3	11753.9		294.7	1721.81	1585.5	1530.02	1530.02	1530.02	1530.02	1585.5	294.7	18888.8	18907.5	18897.3	18899.4	18897.3	18897.3	18905.4	295.7	36862.3	36941.2	36932.6	36938.4	36934.4	36933.6	36932.6	295.7	56419.5	56346.8	56334.4	56338.1	56335.8	56334.4
407.65	3235.73	3236.51	407.95	4751.97	4756.29	407.65	6387.81	6373.03	407.65	7848.39	7939.49	407.65	9413.69	9261.57	407.75	11726.2	11753.9		294.65	1877.61	1586.12	1529.84	1529.84	1529.84	1529.84	1586.12	294.65	18801.4	18907.6	18897.3	18899.4	18897.3	18897.3	18905.6	295.65	36911.5	36941.3	36932.7	36938.5	36934.5	36933.7	36932.7	295.65	56466	56346.8	56334.3	56338.1	56335.7	56334.3
407.6	3222.58	3236.51	407.9	4909.38	4756.39	407.6	6341.29	6373.26	407.6	7765.22	7939.74	407.6	9424.88	9262	407.7	11852.7	11754		294.6	1684.39	1586.62	1529.51	1529.51	1529.51	1529.51	1586.62	294.6	18864.2	18907.9	18897.5	18899.6	18897.5	18897.5	18905.8	295.6	37035.9	36941.5	36932.7	36938.6	36934.5	36933.7	36932.7	295.6	56446.8	56346.8	56334.1	56337.9	56335.5	56334.1
407.55	3056.9	3236.53	407.85	4791.48	4756.35	407.55	6345.88	6373.58	407.55	7819.29	7940.14	407.55	9388.84	9262.43	407.65	11923.6	11754		294.55	1728.21	1587.31	1529.36	1529.36	1529.36	1529.36	1587.31	294.55	18791.4	18908.1	18897.5	18899.6	18897.5	18897.5	18906	295.55	37006.9	36941.4	36932.5	36938.5	36934.4	36933.6	36932.5	295.55	56487.1	56346.8	56334	56337.8	56335.4	56334
407.5	3175.9	3236.76	407.8	4941.73	4756.41	407.5	6399.25	6373.9	407.5	7912.54	7940.45	407.5	9466.85	9262.9	407.6	11726	11753.9		294.5	1784.57	1587.99	1529.17	1529.17	1529.17	1529.17	1587.99	294.5	18721.7	18908.4	18897.7	18899.8	18897.7	18897.7	18906.3	295.5	37004.8	36941.4	36932.4	36938.4	36934.3	36933.5	36932.4	295.5	56496.8	56346.8	56333.8	56337.6	56335.2	56333.8
407.45	3203.43	3236.84	407.75	4950.85	4756.34	407.45	6496.15	6374.13	407.45	7937.87	7940.6	407.45	9242.73	9263.33	407.55	11969.2	11754		294.45	1824.31	1588.62	1528.93	1528.93	1528.93	1528.93	1588.62	294.45	18703.1	18908.8	18897.9	18900.1	18897.9	18897.9	18906.6	295.45	36876.9	36941.4	36932.3	36938.4	36934.2	36933.4	36932.3	295.45	56507.3	56346.7	56333.6	56337.5	56335	56333.6
407.4	3270.65	3236.88	407.7	4979.89	4756.26	407.4	6376.26	6374.19	407.4	7897.78	7940.7	407.4	9387.78	9263.93	407.5	11766.8	11753.9		294.4	1680.77	1589.24	1528.65	1528.65	1528.65	1528.65	1589.24	294.4	18826.4	18909.2	18898.2	18900.4	18898.2	18898.2	18907	295.4	36994.4	36941.5	36932.4	36938.5	36934.3	36933.5	36932.4	295.4	56576	56346.6	56333.3	56337.3	56334.8	56333.3
407.35	3340.44	3236.84	407.65	4892.36	4756.16	407.35	6365.97	6374.47	407.35	7905.72	7940.88	407.35	9231.23	9264.43	407.45	11947.1	11754		294.35	1773.21	1590.02	1528.5	1528.5	1528.5	1528.5	1590.02	294.35	18888.9	18909.5	18898.3	18900.5	18898.3	18898.3	18907.3	295.35	36865.2	36941.5	36932.3	36938.5	36934.2	36933.4	36932.3	295.35	56597.9	56346.5	56333	56337	56334.5	56333
407.3	3089.28	3236.7	407.6	4919.02	4756.14	407.3	6481.82	6374.77	407.3	7796.62	7941.05	407.3	9371.86	9265.07	407.4	11739.7	11753.9		294.3	1678.15	1590.73	1528.27	1528.27	1528.27	1528.27	1590.73	294.3	19022.4	18909.7	18898.3	18900.5	18898.3	18898.3	18907.4	295.3	37029.4	36941.7	36932.4	36938.7	36934.4	36933.5	36932.4	295.3	56500.8	56346.3	56332.7	56336.7	56334.2	56332.7
407.25	3281.32	3236.89	407.55	4999.27	4756.1	407.25	6293.69	6374.88	407.25	7906.66	7941.41	407.25	9317.18	9265.61	407.35	11822.4	11754		294.25	1720.51	1591.55	1528.13	1528.13	1528.13	1528.13	1591.55	294.25	18959.5	18909.7	18898.1	18900.4	18898.1	18898.1	18907.4	295.25	36929.9	36941.7	36932.3	36938.6	36934.2	36933.4	36932.3	295.25	56360	56346.2	56332.4	56336.5	56333.9	56332.4
407.2	3604.44	3236.84	407.5	4742.45	4755.98	407.2	6350.81	6375.33	407.2	7813.46	7941.58	407.2	9365.83	9266.21	407.3	11902.8	11754.1		294.2	1724.85	1592.35	1527.94	1527.94	1527.94	1527.94	1592.35	294.2	18846.5	18909.7	18898	18900.3	18898	18898	18907.5	295.2	36851.2	36941.8	36932.3	36938.6	36934.3	36933.4	36932.3	295.2	56548.3	56346.3	56332.4	56336.5	56333.9	56332.4
407.15	3316.96	3236.37	407.45	5018.27	4756.11	407.15	6304.13	6375.68	407.15	7918.08	7941.91	407.15	9471.86	9266.78	407.25	11747.8	11754		294.15	1712.32	1593.17	1527.76	1527.76	1527.76	1527.76	1593.17	294.15	18834.6	18910	18898.1	18900.4	18898.1	18898.1	18907.7	295.15	37116.4	36942	36932.4	36938.8	36934.4	36933.5	36932.4	295.15	56441.7	56346.2	56332.1	56336.2	56333.7	56332.1
407.1	3371.31	3236.26	407.4	4905.32	4755.98	407.1	6415.67	6376.12	407.1	7992.5	7942.07	407.1	9304.96	9267.29	407.2	11823.8	11754.2		294.1	1794.72	1594.03	1527.58	1527.58	1527.58	1527.58	1594.03	294.1	18687.9	18910.2	18898.2	18900.5	18898.2	18898.2	18907.9	295.1	36883.6	36941.8	36932.1	36938.6	36934.2	36933.3	36932.1	295.1	56476.8	56346.3	56332	56336.1	56333.5	56332
407.05	3324.16	3236.09	407.35	4873.73	4755.96	407.05	6603.37	6376.38	407.05	8075.63	7942.1	407.05	9404.68	9267.94	407.15	11771.6	11754.2		294.05	1848.1	1594.83	1527.33	1527.33	1527.33	1527.33	1594.83	294.05	18921.3	18910.7	18898.5	18900.8	18898.5	18898.5	18908.4	295.05	36822.6	36941.9	36932.2	36938.7	36934.2	36933.3	36932.2	295.05	56362.2	56346.2	56331.8	56336	56333.4	56331.8
407	3392.71	3235.98	407.3	4901.7	4755.98	407	6308.86	6376.31	407	7950.01	7941.98	407	9413.03	9268.52	407.1	11769.3	11754.3		294	1757.26	1595.61	1527.02	1527.02	1527.02	1527.02	1595.61	294	18790.1	18910.9	18898.5	18900.8	18898.5	18898.5	18908.5	295	36955.1	36942.2	36932.3	36939	36934.4	36933.5	36932.3	295	56305	56346.4	56331.7	56336	56333.3	56331.7
406.95	3242.74	3235.78	407.25	4925.42	4755.97	406.95	6447.84	6376.76	406.95	7783.62	7942.09	406.95	9261.56	9269.12	407.05	11792	11754.4		293.95	1888.48	1596.5	1526.8	1526.8	1526.8	1526.8	1596.5	293.95	18886.6	18911.2	18898.6	18901	18898.6	18898.6	18908.8	294.95	36942.4	36942.3	36932.3	36939	36934.4	36933.5	36932.3	294.95	56263.1	56346.6	56331.8	56336.1	56333.4	56331.8
406.9	3178.21	3235.77	407.2	4901.75	4755.94	406.9	6456.65	6376.98	406.9	7903.82	7942.49	406.9	9559.97	9269.84	407	11785.8	11754.5		293.9	1857.88	1597.29	1526.46	1526.46	1526.46	1526.46	1597.29	293.9	18865.1	18911.4	18898.6	18901.1	18898.6	18898.6	18909	294.9	36920.5	36942.4	36932.3	36939	36934.4	36933.5	36932.3	294.9	56163.2	56346.9	56331.9	56336.2	56333.5	56331.9
406.85	3154.7	3235.85	407.15	4898.07	4755.94	406.85	6581.91	6377.19	406.85	7870.26	7942.69	406.85	9217.91	9270.36	406.95	11899	11754.6		293.85	1820.89	1598.13	1526.14	1526.14	1526.14	1526.14	1598.13	293.85	18750.1	18911.7	18898.7	18901.1	18898.7	18898.7	18909.2	294.85	36960.5	36942.5	36932.3	36939.1	36934.5	36933.5	36932.3	294.85	56384	56347.3	56332.1	56336.5	56333.7	56332.1
406.8	3174.18	3235.96	407.1	4907.72	4755.94	406.8	6497.11	6377.19	406.8	7955.71	7942.95	406.8	9239.01	9271.15	406.9	11913.4	11754.6		293.8	1805.6	1599.05	1525.86	1525.86	1525.86	1525.86	1599.05	293.8	18781.3	18912.1	18898.9	18901.4	18898.9	18898.9	18909.6	294.8	36822.8	36942.5	36932.3	36939.1	36934.4	36933.5	36932.3	294.8	56302	56347.4	56332	56336.4	56333.7	56332
406.75	3257.06	3236.04	407.05	4787.49	4755.94	406.75	6552.71	6377.35	406.75	7749.5	7943.06	406.75	9414.97	9271.93	406.85	11842.7	11754.6		293.75	1854.4	1600	1525.6	1525.6	1525.6	1525.6	1600	293.75	18618.6	18912.4	18899.1	18901.6	18899.1	18899.1	18909.9	294.75	36926.8	36942.8	36932.4	36939.4	36934.6	36933.7	36932.4	294.75	56368.5	56347.7	56332.1	56336.5	56333.7	56332.1
406.7	3324.33	3236.01	407	4915.77	4756.05	406.7	6464.24	6377.41	406.7	7915.46	7943.54	406.7	9270.26	9272.61	406.8	11854	11754.6		293.7	1772.53	1600.94	1525.29	1525.29	1525.29	1525.29	1600.94	293.7	18841	18913	18899.5	18902	18899.5	18899.5	18910.5	294.7	36888.8	36942.9	36932.4	36939.4	36934.7	36933.7	36932.4	294.7	56357.6	56347.8	56332	56336.5	56333.7	56332
406.65	3317.28	3235.9	406.95	4877.3	4756.05	406.65	6500.6	6377.65	406.65	7935.24	7943.73	406.65	9485.87	9273.41	406.75	11740.4	11754.7		293.65	1913.51	1601.98	1525.05	1525.05	1525.05	1525.05	1601.98	293.65	18865.9	18913.3	18899.5	18902.1	18899.5	18899.5	18910.8	294.65	36894.9	36943.1	36932.5	36939.6	36934.8	36933.8	36932.5	294.65	56416.2	56348	56332	56336.5	56333.7	56332
406.6	3373.85	3235.8	406.9	5051.33	4756.09	406.6	6400.1	6377.82	406.6	7965.71	7943.9	406.6	9390.44	9274.06	406.7	11888.9	11754.8		293.6	1661.56	1602.93	1524.68	1524.68	1524.68	1524.68	1602.93	293.6	18755.8	18913.6	18899.6	18902.2	18899.6	18899.6	18911	294.6	36679.1	36943.3	36932.6	36939.7	36934.8	36933.9	36932.6	294.6	56395.8	56348.1	56331.9	56336.5	56333.6	56331.9
406.55	3360.96	3235.63	406.85	4834.15	4755.98	406.55	6343.08	6378.19	406.55	8025.26	7944.01	406.55	9290.63	9274.81	406.65	11831.2	11754.9		293.55	1847.68	1604.15	1524.55	1524.55	1524.55	1524.55	1604.15	293.55	18822.8	18914	18899.8	18902.4	18899.8	18899.8	18911.4	294.55	36905.7	36943.8	36932.9	36940.2	36935.2	36934.2	36932.9	294.55	56417.9	56348.2	56331.8	56336.4	56333.5	56331.8
406.5	3271.19	3235.48	406.8	4824.77	4756.07	406.5	6402.95	6378.67	406.5	7985.12	7944.02	406.5	9474.6	9275.65	406.6	11852.5	11755		293.5	1750.4	1605.22	1524.24	1524.24	1524.24	1524.24	1605.22	293.5	18802.1	18914.4	18899.9	18902.5	18899.9	18899.9	18911.7	294.5	36710.1	36943.9	36933	36940.3	36935.3	36934.3	36933	294.5	56350.7	56348.3	56331.7	56336.4	56333.4	56331.7
406.45	3267.73	3235.44	406.75	4920.98	4756.17	406.45	6469.87	6379.05	406.45	7836.03	7944.11	406.45	9610.46	9276.37	406.55	11949.7	11755		293.45	1964.65	1606.43	1524.03	1524.03	1524.03	1524.03	1606.43	293.45	18864.3	18914.7	18900	18902.7	18900	18900	18912.1	294.45	36901.8	36944.3	36933.3	36940.7	36935.6	36934.7	36933.3	294.45	56364	56348.5	56331.6	56336.4	56333.4	56331.6
406.4	3466.43	3235.41	406.7	4787.33	4756.19	406.4	6437.12	6379.32	406.4	7864.69	7944.46	406.4	9385.8	9277.01	406.5	11807.4	11755		293.4	1984.09	1607.47	1523.61	1523.61	1523.61	1523.61	1607.47	293.4	18847.3	18915	18900.1	18902.8	18900.1	18900.1	18912.3	294.4	36948.3	36944.5	36933.4	36940.8	36935.7	36934.7	36933.4	294.4	56289.3	56348.7	56331.6	56336.4	56333.4	56331.6
406.35	3397.41	3235.12	406.65	4844.14	4756.35	406.35	6393.14	6379.67	406.35	7928.54	7944.77	406.35	9316.49	9277.84	406.45	11871.5	11755.1		293.35	1881.43	1608.53	1523.17	1523.17	1523.17	1523.17	1608.53	293.35	18898.8	18915.4	18900.2	18902.9	18900.2	18900.2	18912.6	294.35	36792.5	36944.6	36933.3	36940.8	36935.7	36934.7	36933.3	294.35	56288.7	56349	56331.7	56336.5	56333.5	56331.7
406.3	3258.26	3234.93	406.6	4844.06	4756.45	406.3	6409.34	6380.1	406.3	7998.78	7944.98	406.3	9433.22	9278.74	406.4	11917.8	11755.2		293.3	2004.16	1609.72	1522.83	1522.83	1522.83	1522.83	1609.72	293.3	19040.7	18915.6	18900.2	18902.9	18900.2	18900.2	18912.8	294.3	36801.3	36944.9	36933.5	36941.1	36936	36934.9	36933.5	294.3	56347	56349.3	56331.7	56336.6	56333.6	56331.7
406.25	3326.48	3234.91	406.55	4865.4	4756.57	406.25	6505.17	6380.52	406.25	8025.38	7945.07	406.25	9488.05	9279.58	406.35	12010.6	11755.3		293.25	1863.99	1610.84	1522.37	1522.37	1522.37	1522.37	1610.84	293.25	18871.9	18915.7	18900	18902.8	18900	18900	18912.9	294.25	36918.6	36945.2	36933.7	36941.4	36936.2	36935.2	36933.7	294.25	56216.3	56349.5	56331.7	56336.6	56333.6	56331.7
406.2	3292.9	3234.81	406.5	4873.16	4756.68	406.2	6529.09	6380.78	406.2	7998.72	7945.12	406.2	9593.81	9280.4	406.3	11963.7	11755.2		293.2	1821.17	1612.13	1522.05	1522.05	1522.05	1522.05	1612.13	293.2	18875.9	18916	18900	18902.8	18900	18900	18913.2	294.2	36921.6	36945.4	36933.8	36941.5	36936.2	36935.2	36933.8	294.2	56252.6	56349.9	56331.8	56336.8	56333.7	56331.8
406.15	3180.87	3234.75	406.45	4977.99	4756.78	406.15	6592.67	6381.02	406.15	8007.01	7945.22	406.15	9544.14	9281.16	406.25	11869	11755.3		293.15	1940.16	1613.51	1521.76	1521.76	1521.76	1521.76	1613.51	293.15	18847.6	18916.3	18900	18902.9	18900	18900	18913.4	294.15	36917.8	36945.6	36933.8	36941.6	36936.3	36935.2	36933.8	294.15	56145.8	56350.2	56331.9	56337	56333.9	56331.9
406.1	3314.44	3234.84	406.4	4974.2	4756.81	406.1	6549.51	6381.15	406.1	7894.22	7945.32	406.1	9384.76	9281.98	406.2	11910	11755.4		293.1	1803.66	1614.83	1521.37	1521.37	1521.37	1521.37	1614.83	293.1	18802.6	18916.6	18900.1	18903	18900.1	18900.1	18913.8	294.1	36680.2	36945.7	36933.8	36941.7	36936.3	36935.3	36933.8	294.1	56389.6	56350.7	56332.2	56337.3	56334.1	56332.2
406.05	3434.21	3234.77	406.35	5142.4	4756.84	406.05	6314.45	6381.38	406.05	8013.14	7945.62	406.05	9469.33	9282.95	406.15	11911.8	11755.5		293.05	1695.96	1616.32	1521.1	1521.1	1521.1	1521.1	1616.32	293.05	18827.3	18917.1	18900.3	18903.2	18900.3	18900.3	18914.1	294.05	36850.6	36946.2	36934.2	36942.2	36936.7	36935.7	36934.2	294.05	56132.8	56350.9	56332.1	56337.3	56334.1	56332.1
406	3305.36	3234.54	406.3	5052.43	4756.73	406	6457.51	6382.04	406	8053.95	7945.73	406	9436.21	9283.88	406.1	11789.6	11755.6		293	1831.37	1617.96	1520.93	1520.93	1520.93	1520.93	1617.96	293	18888.5	18917.5	18900.4	18903.3	18900.4	18900.4	18914.5	294	36639.9	36946.5	36934.3	36942.4	36936.9	36935.8	36934.3	294	56249	56351.5	56332.4	56337.6	56334.4	56332.4
405.95	3454.67	3234.49	406.25	4700.87	4756.72	405.95	6592.16	6382.46	405.95	7885.11	7945.77	405.95	9476.04	9284.86	406.05	11824.2	11755.9		292.95	1924.15	1619.52	1520.64	1520.64	1520.64	1520.64	1619.52	292.95	18958.2	18917.8	18900.4	18903.4	18900.4	18900.4	18914.8	293.95	36736.4	36947	36934.7	36942.9	36937.3	36936.3	36934.7	293.95	56236.4	56351.8	56332.5	56337.7	56334.5	56332.5
405.9	3319.4	3234.24	406.2	5030.33	4757.05	405.9	6454.19	6382.66	405.9	8076.26	7946.12	405.9	9426.52	9285.83	406	11888.7	11756.1		292.9	1776.29	1621.05	1520.25	1520.25	1520.25	1520.25	1621.05	292.9	18957.3	18918	18900.3	18903.3	18900.3	18900.3	18915	293.9	36850.4	36947.5	36935	36943.3	36937.7	36936.6	36935	293.9	56361.1	56352.2	56332.6	56337.9	56334.6	56332.6
405.85	3154.54	3234.18	406.15	5000.09	4757.09	405.85	6440.87	6383.13	405.85	8009.96	7946.16	405.85	9409.46	9286.87	405.95	11866.2	11756.3		292.85	1751.84	1622.77	1520.01	1520.01	1520.01	1520.01	1622.77	292.85	18988	18918.2	18900.2	18903.3	18900.2	18900.2	18915.2	293.85	36796.2	36947.7	36935.2	36943.5	36937.8	36936.7	36935.2	293.85	56318	56352.5	56332.6	56337.9	56334.6	56332.6
405.8	3275.83	3234.34	406.1	5093.28	4757.18	405.8	6469.25	6383.64	405.8	7968.3	7946.32	405.8	9350.07	9287.96	405.9	11728.1	11756.5		292.8	1814.35	1624.58	1519.79	1519.79	1519.79	1519.79	1624.58	292.8	18928.7	18918.5	18900.1	18903.2	18900.1	18900.1	18915.4	293.8	36853.4	36948.1	36935.4	36943.8	36938.1	36936.9	36935.4	293.8	56364.6	56352.8	56332.6	56338	56334.7	56332.6
405.75	3176.66	3234.35	406.05	4983.64	4757.2	405.75	6428.34	6384.12	405.75	7849.26	7946.57	405.75	9479.08	9289.11	405.85	11923.7	11756.9		292.75	2081.61	1626.38	1519.51	1519.51	1519.51	1519.51	1626.38	292.75	18822.3	18918.8	18900.1	18903.2	18900.1	18900.1	18915.6	293.75	36886.5	36948.3	36935.5	36944	36938.2	36937.1	36935.5	293.75	56392.4	56353.1	56332.6	56338	56334.7	56332.6
405.7	3317.71	3234.49	406	4887.84	4757.34	405.7	6451.54	6384.69	405.7	7882.19	7947.04	405.7	9413.87	9290.2	405.8	11829.1	11757.1		292.7	1811.98	1627.99	1518.97	1518.97	1518.97	1518.97	1627.99	292.7	19094	18919.2	18900.2	18903.3	18900.2	18900.2	18916	293.7	36863.5	36948.6	36935.6	36944.2	36938.3	36937.2	36935.6	293.7	56452.6	56353.3	56332.5	56338	56334.6	56332.5
405.65	3320.84	3234.47	405.95	4956.58	4757.59	405.65	6521.98	6385.25	405.65	7940.54	7947.48	405.65	9391.54	9291.37	405.75	11757.2	11757.5		292.65	1807.26	1629.93	1518.7	1518.7	1518.7	1518.7	1629.93	292.65	18991.4	18919.3	18899.9	18903.1	18899.9	18899.9	18916.1	293.65	36883	36948.8	36935.7	36944.3	36938.5	36937.3	36935.7	293.65	56400.2	56353.4	56332.3	56337.9	56334.5	56332.3
405.6	3395.19	3234.46	405.9	5048.31	4757.8	405.6	6284.69	6385.71	405.6	7853.97	7947.84	405.6	9487.9	9292.59	405.7	11769.2	11757.9		292.6	1729.19	1631.93	1518.42	1518.42	1518.42	1518.42	1631.93	292.6	18979.1	18919.5	18899.8	18903	18899.8	18899.8	18916.3	293.6	36979.9	36949.1	36935.7	36944.5	36938.6	36937.4	36935.7	293.6	56396.3	56353.7	56332.2	56337.9	56334.4	56332.2
405.55	3433.49	3234.36	405.85	4822	4757.96	405.55	6370.45	6386.62	405.55	8000.91	7948.37	405.55	9416.95	9293.77	405.65	11985.4	11758.4		292.55	1798.64	1634.08	1518.22	1518.22	1518.22	1518.22	1634.08	292.55	19135.6	18919.8	18899.7	18903	18899.7	18899.7	18916.5	293.55	36756.4	36949.1	36935.7	36944.6	36938.5	36937.4	36935.7	293.55	56418.4	56353.9	56332.1	56337.9	56334.3	56332.1
405.5	3210.05	3234.23	405.8	4992.38	4758.36	405.5	6484.99	6387.4	405.5	7835.59	7948.67	405.5	9330.69	9295.04	405.6	11952.7	11758.7		292.5	1873.05	1636.23	1517.95	1517.95	1517.95	1517.95	1636.23	292.5	18814.7	18919.9	18899.3	18902.7	18899.3	18899.3	18916.5	293.5	36829.8	36949.6	36935.9	36944.9	36938.8	36937.7	36935.9	293.5	56566.3	56354.2	56332	56337.8	56334.2	56332
405.45	3217.46	3234.41	405.75	4941.2	4758.63	405.45	6515.59	6388.02	405.45	7854.22	7949.28	405.45	9399.15	9296.41	405.55	11875.4	11759.1		292.45	1682.51	1638.39	1517.62	1517.62	1517.62	1517.62	1638.39	292.45	19091	18920.4	18899.4	18902.8	18899.4	18899.4	18917	293.45	37023.3	36949.9	36936.1	36945.2	36939	36937.8	36936.1	293.45	56364.8	56354.2	56331.7	56337.6	56334	56331.7
405.4	3243.67	3234.6	405.7	4916	4758.98	405.4	6486.09	6388.61	405.4	7843.65	7949.9	405.4	9574.22	9297.77	405.5	11823.9	11759.6		292.4	1805.96	1640.81	1517.46	1517.46	1517.46	1517.46	1640.81	292.4	19069.5	18920.5	18899.2	18902.6	18899.2	18899.2	18917.1	293.4	36933.5	36949.9	36936	36945.2	36938.9	36937.7	36936	293.4	56337.2	56354.5	56331.7	56337.6	56334	56331.7
405.35	3432.04	3234.77	405.65	4790.58	4759.4	405.35	6429.83	6389.3	405.35	7891.8	7950.57	405.35	9426.92	9299.03	405.45	11881.1	11760.2		292.35	1957.88	1643.19	1517.18	1517.18	1517.18	1517.18	1643.19	292.35	19032.3	18920.7	18898.9	18902.4	18898.9	18898.9	18917.2	293.35	36970.8	36950.1	36936	36945.3	36939	36937.8	36936	293.35	56425.5	56354.9	56331.7	56337.7	56334	56331.7
405.3	3500.18	3234.74	405.6	4753.12	4759.98	405.3	6406.65	6390.13	405.3	7849.34	7951.19	405.3	9286.75	9300.44	405.4	12045.4	11760.8		292.3	2044.02	1645.52	1516.77	1516.77	1516.77	1516.77	1645.52	292.3	19030.7	18921	18898.7	18902.2	18898.7	18898.7	18917.4	293.3	36971	36950.2	36935.9	36945.3	36939	36937.8	36935.9	293.3	56401.1	56355.1	56331.6	56337.6	56333.9	56331.6
405.25	3169.35	3234.64	405.55	4909.54	4760.64	405.25	6580.3	6391.04	405.25	8020.67	7951.93	405.25	9356.7	9302	405.35	11931	11761.2		292.25	1709.52	1647.85	1516.27	1516.27	1516.27	1516.27	1647.85	292.25	18922.2	18921.2	18898.5	18902.1	18898.5	18898.5	18917.7	293.25	36878	36950.3	36935.9	36945.4	36939	36937.7	36935.9	293.25	56530.6	56355.4	56331.4	56337.6	56333.8	56331.4
405.2	3274.15	3235.01	405.5	4844.4	4761.2	405.2	6499.98	6391.69	405.2	7823.9	7952.4	405.2	9402.71	9303.55	405.3	11712.2	11761.9		292.2	2049.26	1650.59	1516.08	1516.08	1516.08	1516.08	1650.59	292.2	19075.5	18921.7	18898.5	18902.1	18898.5	18898.5	18918	293.2	36860.3	36950.6	36935.9	36945.6	36939.1	36937.8	36935.9	293.2	56344.3	56355.5	56331.2	56337.4	56333.6	56331.2
405.15	3321.06	3235.28	405.45	4911.84	4761.89	405.15	6661.4	6392.53	405.15	7873.3	7953.28	405.15	9445.28	9305.11	405.25	11838.5	11762.9		292.15	1805.92	1653.11	1515.57	1515.57	1515.57	1515.57	1653.11	292.15	19031.7	18921.9	18898.3	18901.9	18898.3	18898.3	18918.2	293.15	36890.6	36950.9	36936.1	36945.8	36939.2	36938	36936.1	293.15	56391.1	56355.9	56331.2	56337.4	56333.6	56331.2
405.1	3229.24	3235.53	405.4	4903.1	4762.57	405.1	6652.7	6393.15	405.1	7970.56	7954.13	405.1	9447.1	9306.68	405.2	11835.1	11763.8		292.1	2000.12	1655.95	1515.3	1515.3	1515.3	1515.3	1655.95	292.1	19019.8	18922.2	18898.1	18901.8	18898.1	18898.1	18918.5	293.1	36806.2	36951.1	36936.1	36946	36939.3	36938.1	36936.1	293.1	56411	56356.2	56331.1	56337.4	56333.6	56331.1
405.05	3236.62	3235.95	405.35	5109.5	4763.33	405.05	6651.61	6393.84	405.05	7826.78	7954.86	405.05	9253.75	9308.3	405.15	11855.8	11764.7		292.05	2053.9	1658.72	1514.84	1514.84	1514.84	1514.84	1658.72	292.05	18880.2	18922.5	18897.9	18901.6	18897.9	18897.9	18918.8	293.05	36886.8	36951.5	36936.3	36946.3	36939.6	36938.3	36936.3	293.05	56408.2	56356.6	56331	56337.4	56333.5	56331
405	3351.1	3236.41	405.3	4888.32	4763.97	405	6399.43	6394.59	405	7893.36	7955.92	405	9308.76	9310.11	405.1	11986.2	11765.8		292	1978.01	1661.55	1514.33	1514.33	1514.33	1514.33	1661.55	292	18999.1	18923.1	18897.9	18901.7	18897.9	18897.9	18919.3	293	36879	36951.8	36936.4	36946.5	36939.7	36938.4	36936.4	293	56247.8	56356.9	56330.9	56337.4	56333.4	56330.9
404.95	3207.26	3236.79	405.25	4871.54	4764.89	404.95	6400.43	6395.87	404.95	7931.75	7956.93	404.95	9290.12	9311.93	405.05	11857.6	11766.8		291.95	1690.78	1664.56	1513.88	1513.88	1513.88	1513.88	1664.56	291.95	18829.8	18923.5	18897.8	18901.6	18897.8	18897.8	18919.6	292.95	36971.1	36952.1	36936.5	36946.7	36939.8	36938.5	36936.5	292.95	56395.5	56357.4	56331	56337.6	56333.6	56331
404.9	3211.24	3237.41	405.2	4977.9	4765.92	404.9	6464.44	6397.22	404.9	7971.36	7957.95	404.9	9469.97	9313.82	405	11836.8	11768.1		291.9	1806.42	1667.97	1513.71	1513.71	1513.71	1513.71	1667.97	291.9	18789	18924.2	18897.9	18901.8	18897.9	18897.9	18920.3	292.9	36848.6	36952.2	36936.4	36946.7	36939.8	36938.5	36936.4	292.9	56441	56357.8	56330.9	56337.6	56333.5	56330.9
404.85	3337.12	3238.11	405.15	4730.17	4766.94	404.85	6366.75	6398.55	404.85	7778.93	7958.98	404.85	9393.92	9315.64	404.95	11865.9	11769.5		291.85	1822.57	1671.4	1513.44	1513.44	1513.44	1513.44	1671.4	291.85	18760.6	18924.9	18898	18902	18898	18898	18920.9	292.85	36928.1	36952.5	36936.6	36947	36940	36938.7	36936.6	292.85	56436.4	56358.1	56330.8	56337.5	56333.4	56330.8
404.8	3288.39	3238.73	405.1	4914.1	4768.29	404.8	6382.86	6400.14	404.8	7937.48	7960.46	404.8	9352.33	9317.56	404.9	11805.7	11771		291.8	1670.09	1674.94	1513.14	1513.14	1513.14	1513.14	1674.94	291.8	18887.6	18925.7	18898.2	18902.2	18898.2	18898.2	18921.7	292.8	37088.6	36952.8	36936.6	36947.1	36940	36938.7	36936.6	292.8	56443.5	56358.5	56330.6	56337.4	56333.3	56330.6
404.75	3303.53	3239.51	405.05	5058.29	4769.58	404.75	6419.77	6401.81	404.75	8011.18	7961.76	404.75	9374.78	9319.58	404.85	11783.5	11772.6		291.75	1972.67	1678.77	1512.99	1512.99	1512.99	1512.99	1678.77	291.75	19016.2	18926.3	18898.2	18902.3	18898.2	18898.2	18922.3	292.75	36806.8	36952.7	36936.3	36947	36939.9	36938.5	36936.3	292.75	56437	56358.8	56330.5	56337.4	56333.2	56330.5
404.7	3315.11	3240.37	405	4903.73	4770.86	404.7	6312.71	6403.52	404.7	7935.09	7963.04	404.7	9282.89	9321.64	404.8	11901.9	11774.5		291.7	1839.34	1682.45	1512.56	1512.56	1512.56	1512.56	1682.45	291.7	18874.1	18926.8	18898.1	18902.2	18898.1	18898.1	18922.7	292.7	36799.1	36953.1	36936.5	36947.4	36940.1	36938.7	36936.5	292.7	56688.6	56359.2	56330.3	56337.3	56333.1	56330.3
404.65	3186.98	3241.33	404.95	4999.9	4772.41	404.65	6369.98	6405.55	404.65	7900.03	7964.58	404.65	9337.62	9323.84	404.75	11806.5	11776.4		291.65	1956.46	1686.41	1512.25	1512.25	1512.25	1512.25	1686.41	291.65	18805.7	18927.5	18898.1	18902.3	18898.1	18898.1	18923.3	292.65	37092.1	36953.6	36936.7	36947.7	36940.4	36939	36936.7	292.65	56487.9	56359.2	56329.9	56336.9	56332.6	56329.9
404.6	3035.96	3242.58	404.9	4757.3	4774.01	404.6	6384.98	6407.6	404.6	7823.44	7966.32	404.6	9377.53	9326.06	404.7	11866	11778.5		291.6	1900.26	1690.42	1511.82	1511.82	1511.82	1511.82	1690.42	291.6	19060.6	18928.3	18898.2	18902.5	18898.2	18898.2	18924.1	292.6	37166.7	36953.6	36936.5	36947.6	36940.2	36938.8	36936.5	292.6	56406.7	56359.6	56329.7	56336.8	56332.5	56329.7
404.55	3184.07	3244.16	404.85	4767.15	4775.98	404.55	6464.71	6409.78	404.55	7977.13	7968.34	404.55	9250.15	9328.33	404.65	11896.8	11780.8		291.55	2068.35	1694.65	1511.45	1511.45	1511.45	1511.45	1694.65	291.55	19017.5	18928.8	18898	18902.3	18898	18898	18924.5	292.55	37191.4	36953.4	36936.2	36947.4	36939.9	36938.5	36936.2	292.55	56632.4	56360	56329.6	56336.8	56332.4	56329.6
404.5	3312.72	3245.71	404.8	4890.26	4778.11	404.5	6440.54	6411.97	404.5	7873.09	7970.24	404.5	9371.8	9330.77	404.6	11886.5	11783.2		291.5	2155.68	1698.9	1510.92	1510.92	1510.92	1510.92	1698.9	291.5	18843.6	18929.4	18897.8	18902.2	18897.8	18897.8	18925.1	292.5	36972.4	36953.3	36935.8	36947.2	36939.6	36938.2	36935.8	292.5	56752.6	56360.2	56329.2	56336.5	56332.1	56329.2
404.45	3375.18	3247.26	404.75	4869.03	4780.29	404.45	6487.7	6414.36	404.45	7855.02	7972.51	404.45	9266.19	9333.2	404.55	11812.1	11785.9		291.45	1820.57	1703.25	1510.31	1510.31	1510.31	1510.31	1703.25	291.45	18892.4	18930.3	18897.9	18902.3	18897.9	18897.9	18925.9	292.45	37085.8	36953.5	36935.7	36947.2	36939.6	36938.1	36935.7	292.45	56597.5	56360.2	56328.6	56336	56331.5	56328.6
404.4	3250.43	3248.91	404.7	4772.16	4782.69	404.4	6420.55	6416.87	404.4	7862.76	7974.99	404.4	9540.28	9335.79	404.5	11785.6	11788.8		291.4	1832.13	1708.12	1510.02	1510.02	1510.02	1510.02	1708.12	291.4	19036.2	18931.1	18897.9	18902.4	18897.9	18897.9	18926.6	292.4	36995.4	36953.5	36935.5	36947.2	36939.4	36937.9	36935.5	292.4	56540.7	56360.5	56328.3	56335.8	56331.2	56328.3
404.35	3328.52	3250.92	404.65	4695.45	4785.37	404.35	6410.22	6419.69	404.35	7919.85	7977.66	404.35	9489.17	9338.26	404.45	11741.9	11792		291.35	1874.61	1713.18	1509.71	1509.71	1509.71	1509.71	1713.18	291.35	18876.5	18931.7	18897.7	18902.3	18897.7	18897.7	18927.2	292.35	37157.1	36953.7	36935.4	36947.2	36939.4	36937.9	36935.4	292.35	56551.3	56360.8	56328	56335.6	56331	56328
404.3	3317.7	3253.06	404.6	4874.94	4788.33	404.3	6306.28	6422.74	404.3	7913.55	7980.45	404.3	9292.8	9340.87	404.4	11837.7	11795.5		291.3	1757.82	1718.42	1509.36	1509.36	1509.36	1509.36	1718.42	291.3	18923.2	18932.6	18897.8	18902.4	18897.8	18897.8	18928	292.3	36994.3	36953.6	36935.1	36947.1	36939.1	36937.6	36935.1	292.3	56694.3	56361.2	56327.7	56335.4	56330.7	56327.7
404.25	3359.38	3255.45	404.55	4825.63	4791.36	404.25	6325.4	6426.22	404.25	7967.42	7983.49	404.25	9268.08	9343.71	404.35	11879.6	11799.2		291.25	1646.78	1723.99	1509.13	1509.13	1509.13	1509.13	1723.99	291.25	18754.1	18933.5	18897.7	18902.4	18897.7	18897.7	18928.8	292.25	36886.2	36953.7	36935	36947.1	36939.1	36937.6	36935	292.25	56610.1	56361.3	56327.2	56335	56330.3	56327.2
404.2	3235.4	3258.05	404.5	4808.79	4794.68	404.2	6247.11	6429.91	404.2	7874.94	7986.68	404.2	9413.29	9346.68	404.3	11807	11803.2		291.2	1791.06	1729.91	1509	1509	1509	1509	1729.91	291.2	18839.7	18934.7	18897.9	18902.7	18897.9	18897.9	18929.9	292.2	36919.6	36954.1	36935.1	36947.4	36939.2	36937.7	36935.1	292.2	56631.3	56361.7	56326.8	56334.7	56330	56326.8
404.15	3358.57	3261.1	404.45	4739.62	4798.28	404.15	6398.86	6434.02	404.15	7987.61	7990.31	404.15	9348.87	9349.66	404.25	11853.4	11807.5		291.15	2068.11	1735.96	1508.73	1508.73	1508.73	1508.73	1735.96	291.15	18893.1	18935.7	18898	18902.8	18898	18898	18930.9	292.15	36915.3	36954.4	36935.1	36947.5	36939.3	36937.8	36935.1	292.15	56523.1	56362	56326.4	56334.4	56329.6	56326.4
404.1	3340.98	3264.3	404.4	4777.95	4802.22	404.1	6482.35	6438.15	404.1	7875.49	7994.03	404.1	9479.38	9352.8	404.2	11726.3	11812.1		291.1	1636.25	1742.01	1508.2	1508.2	1508.2	1508.2	1742.01	291.1	18930.8	18936.8	18898	18902.9	18898	18898	18931.9	292.1	36936.3	36954.7	36935.1	36947.7	36939.4	36937.8	36935.1	292.1	56702.5	56362.4	56326.2	56334.3	56329.4	56326.2
404.05	3232.14	3267.86	404.35	4825.34	4806.42	404.05	6326.08	6442.45	404.05	8147.04	7998.26	404.05	9473.24	9355.97	404.15	11865.9	11817.1		291.05	1815.77	1748.76	1508.07	1508.07	1508.07	1508.07	1748.76	291.05	18869.4	18937.8	18898	18902.9	18898	18898	18932.8	292.05	36973.4	36954.9	36935.1	36947.9	36939.4	36937.9	36935.1	292.05	56583.7	56362.7	56325.7	56333.9	56329	56325.7
404	3301.81	3271.93	404.3	4950.04	4810.89	404	6203.86	6447.37	404	8057.48	8002.35	404	9482.37	9359.27	404.1	11847.3	11822.5		291	1585.27	1755.64	1507.78	1507.78	1507.78	1507.78	1755.64	291	18810.3	18939	18898	18903	18898	18898	18933.9	292	36998.4	36955.2	36935.1	36948	36939.4	36937.9	36935.1	292	56553	56363.1	56325.3	56333.6	56328.7	56325.3
403.95	3327	3276.3	404.25	4928.31	4815.58	403.95	6580.11	6452.88	403.95	7882.87	8006.94	403.95	9502.97	9362.71	404.05	11965.9	11828.2		290.95	1784.57	1763.07	1507.71	1507.71	1507.71	1507.71	1763.07	290.95	19022.3	18940.3	18898.1	18903.2	18898.1	18898.1	18935.2	291.95	36911.4	36955.4	36935	36948.1	36939.4	36937.8	36935	291.95	56554.5	56363.6	56325	56333.5	56328.4	56325
403.9	3332.61	3281.06	404.2	4892.92	4820.64	403.9	6478.43	6458.11	403.9	7809.26	8012.22	403.9	9388.24	9366.3	404	12030.9	11834.2		290.9	1898.42	1770.65	1507.44	1507.44	1507.44	1507.44	1770.65	290.9	18961.8	18941.4	18898	18903.2	18898	18898	18936.2	291.9	36962	36955.7	36935	36948.3	36939.5	36937.9	36935	291.9	56631.4	56364.1	56324.7	56333.3	56328.2	56324.7
403.85	3313.55	3286.28	404.15	4849.87	4826.11	403.85	6518.22	6463.94	403.85	7994.56	8018.04	403.85	9377.1	9370.12	403.95	11781	11840.6		290.85	1716.69	1778.49	1507.07	1507.07	1507.07	1507.07	1778.49	290.85	19049.7	18942.6	18897.9	18903.1	18897.9	18897.9	18937.3	291.85	37137.8	36956	36935	36948.4	36939.5	36937.9	36935	291.85	56487.4	56364.6	56324.3	56333	56327.8	56324.3
403.8	3351.53	3292.01	404.1	4843.36	4832.02	403.8	6430.01	6470.15	403.8	8014.3	8023.95	403.8	9452.57	9374.14	403.9	11824.6	11847.6		290.8	1530.65	1786.9	1506.87	1506.87	1506.87	1506.87	1786.9	290.8	18888.8	18943.8	18897.7	18903	18897.7	18897.7	18938.5	291.8	37053.6	36956	36934.7	36948.3	36939.3	36937.7	36934.7	291.8	56430.7	56365.2	56324.1	56332.9	56327.7	56324.1
403.75	3273.18	3298.22	404.05	4935.87	4838.35	403.75	6495.85	6476.99	403.75	7815.34	8030.28	403.75	9340.28	9378.29	403.85	11862.8	11855.2		290.75	1740.78	1795.9	1506.85	1506.85	1506.85	1506.85	1795.9	290.75	18826.4	18945.3	18897.7	18903.1	18897.7	18897.7	18939.9	291.75	37059	36956.1	36934.5	36948.3	36939.2	36937.6	36934.5	291.75	56500	56366	56324	56332.9	56327.6	56324
403.7	3344.62	3305.1	404	4844.93	4845.02	403.7	6664.38	6484.22	403.7	7928.71	8037.43	403.7	9212.71	9382.73	403.8	12029.5	11863.2		290.7	1965.99	1805.15	1506.63	1506.63	1506.63	1506.63	1805.15	290.7	19004.8	18947	18897.8	18903.3	18897.8	18897.8	18941.5	291.7	36885.7	36956.3	36934.3	36948.3	36939.1	36937.5	36934.3	291.7	56366.8	56366.7	56323.8	56332.8	56327.4	56323.8
403.65	3420.41	3312.49	403.95	4700.87	4852.25	403.65	6574.84	6491.69	403.65	8026.55	8044.89	403.65	9430.47	9387.49	403.75	11946.3	11871.6		290.65	1844.44	1814.67	1506.19	1506.19	1506.19	1506.19	1814.67	290.65	18862	18948.6	18897.6	18903.2	18897.6	18897.6	18943	291.65	36920	36956.7	36934.4	36948.6	36939.2	36937.6	36934.4	291.65	56521	56367.7	56323.7	56332.8	56327.4	56323.7
403.6	3371.54	3320.43	403.9	4800.73	4860.09	403.6	6430.45	6499.9	403.6	7901.87	8052.7	403.6	9519.01	9392.32	403.7	11892.9	11880.6		290.6	1995.64	1824.82	1505.87	1505.87	1505.87	1505.87	1824.82	290.6	18826.1	18950.6	18897.7	18903.4	18897.7	18897.7	18944.9	291.6	36766.9	36957	36934.4	36948.8	36939.3	36937.7	36934.4	291.6	56601.3	56368.4	56323.4	56332.7	56327.2	56323.4
403.55	3424.46	3329.11	403.85	4744.88	4868.34	403.55	6429.21	6508.97	403.55	7987.74	8061.29	403.55	9457.94	9397.36	403.65	11992.1	11890.2		290.55	1982.73	1835.38	1505.4	1505.4	1505.4	1505.4	1835.38	290.55	18901.9	18952.7	18897.8	18903.6	18897.8	18897.8	18946.9	291.55	36838	36957.7	36934.7	36949.3	36939.7	36938	36934.7	291.55	56460.3	56369.1	56323.1	56332.5	56326.9	56323.1
403.5	3460.26	3338.46	403.8	4756.18	4877.17	403.5	6557.44	6518.67	403.5	8054.48	8070.31	403.5	9493.97	9402.72	403.6	12095.9	11900.4		290.5	2005.9	1846.55	1504.95	1504.95	1504.95	1504.95	1846.55	290.5	18890	18955	18897.8	18903.7	18897.8	18897.8	18949.1	291.5	36933.4	36958.2	36934.8	36949.6	36939.9	36938.2	36934.8	291.5	56432	56370	56322.9	56332.4	56326.8	56322.9
403.45	3384.17	3348.53	403.75	4884.45	4886.55	403.45	6456.07	6528.82	403.45	7985.59	8079.81	403.45	9489.76	9408.36	403.55	12058.2	11911.1		290.45	1699.96	1858.34	1504.47	1504.47	1504.47	1504.47	1858.34	290.45	18891	18957.5	18897.8	18903.8	18897.8	18897.8	18951.5	291.45	36917.7	36958.5	36934.8	36949.9	36940	36938.3	36934.8	291.45	56446.8	56371	56322.8	56332.4	56326.7	56322.8
403.4	3405.65	3359.53	403.7	4956.32	4896.38	403.4	6472.21	6539.86	403.4	7938.03	8090.08	403.4	9311.5	9414.34	403.5	11950.9	11922.5		290.4	1798.94	1871.13	1504.29	1504.29	1504.29	1504.29	1871.13	290.4	18761.8	18960.2	18897.8	18903.9	18897.8	18897.8	18954.2	291.4	36982.2	36958.9	36934.8	36950.1	36940.1	36938.4	36934.9	291.4	56497.1	56372	56322.6	56332.4	56326.6	56322.6
403.35	3444.27	3371.35	403.65	4906.42	4906.74	403.35	6606.43	6551.61	403.35	7990.09	8101.08	403.35	9497.1	9420.81	403.45	11947.2	11934.7		290.35	1946.78	1884.57	1504.01	1504.01	1504.01	1504.01	1884.57	290.35	18864.9	18963.5	18898	18904.2	18898	18898	18957.3	291.35	36906.3	36959.3	36934.8	36950.2	36940.1	36938.4	36934.8	291.35	56392.8	56373	56322.4	56332.3	56326.4	56322.4
403.3	3670	3384.04	403.6	4923.38	4917.77	403.3	6646.21	6563.91	403.3	8089.66	8112.68	403.3	9661.11	9427.54	403.4	12082.9	11947.6		290.3	1900.56	1898.69	1503.59	1503.59	1503.59	1503.59	1898.69	290.3	19012.7	18967.1	18898	18904.3	18898	18898	18960.8	291.3	36945.9	36959.7	36934.8	36950.5	36940.2	36938.5	36934.9	291.3	56384.7	56374.2	56322.3	56332.3	56326.4	56322.3
403.25	3470.17	3397.39	403.55	4984.35	4929.43	403.25	6571.52	6576.93	403.25	8051.49	8124.81	403.25	9606.38	9434.57	403.35	11803.9	11961.1		290.25	1664.41	1913.73	1503.21	1503.21	1503.21	1503.21	1913.73	290.25	19016.5	18970.8	18897.8	18904.3	18897.8	18897.8	18964.4	291.25	36830.6	36960.2	36934.8	36950.7	36940.3	36938.5	36934.9	291.25	56272.8	56375.4	56322.2	56332.4	56326.4	56322.2
403.2	3551.27	3412.01	403.5	5069.09	4941.69	403.2	6640.14	6590.94	403.2	8164.51	8137.73	403.2	9507.46	9442.11	403.3	11981.3	11975.7		290.2	2183.25	1929.95	1503.06	1503.06	1503.06	1503.06	1929.95	290.2	18914.4	18975.2	18897.7	18904.2	18897.7	18897.7	18968.6	291.2	36954.2	36960.8	36934.9	36951.1	36940.6	36938.8	36935.1	291.2	56209.5	56376.9	56322.2	56332.6	56326.5	56322.2
403.15	3525.53	3427.57	403.45	4923.86	4954.56	403.15	6504.59	6605.7	403.15	8134.05	8151.22	403.15	9569.77	9450.23	403.25	12083.1	11990.8		290.15	1992.62	1946.73	1502.41	1502.41	1502.41	1502.41	1946.73	290.15	18877.8	18980.3	18897.7	18904.3	18897.7	18897.7	18973.6	291.15	37009.1	36961.2	36934.9	36951.3	36940.6	36938.8	36935.2	291.15	56396.2	56378.4	56322.4	56332.9	56326.8	56322.4
403.1	3601.67	3444.26	403.4	4957.52	4968.28	403.1	6623.75	6621.61	403.1	8166.73	8165.53	403.1	9582.03	9458.85	403.2	12318.9	12006.7		290.1	1969.75	1964.8	1501.94	1501.94	1501.94	1501.95	1964.8	290.1	18849.5	18986.2	18897.7	18904.5	18897.7	18897.7	18979.4	291.1	36818	36961.6	36934.8	36951.5	36940.6	36938.8	36935.1	291.1	56424.5	56379.9	56322.3	56333	56326.7	56322.3
403.05	3696.87	3462.01	403.35	4810.34	4982.68	403.05	6716.11	6638.26	403.05	8131.03	8180.59	403.05	9522.76	9468.06	403.15	12275.9	12023.2		290.05	1985.47	1984.12	1501.5	1501.5	1501.5	1501.5	1984.12	290.05	18958.6	18993.1	18897.8	18904.7	18897.8	18897.8	18986.2	291.05	36884.7	36962.4	36935	36951.9	36940.9	36939.1	36935.4	291.05	56223	56381.3	56322.2	56333	56326.7	56322.2
403	3620.43	3480.82	403.3	4910.29	4997.97	403	6628.2	6655.7	403	8242.4	8196.52	403	9739.4	9477.96	403.1	12229.5	12040.6		290	1977.81	2004.74	1501.04	1501.04	1501.04	1501.04	2004.73	290	18946.4	19000.8	18897.7	18904.7	18897.7	18897.7	18993.8	291	36899.1	36963	36935.1	36952.2	36941.1	36939.2	36935.6	291	56300.3	56383.1	56322.3	56333.3	56326.9	56322.3
402.95	3732.21	3500.96	403.25	4862.84	5013.93	402.95	6663.89	6674.3	402.95	8225.37	8213.08	402.95	9704.3	9488.39	403.05	12150.9	12058.9		289.95	1962.63	2026.79	1500.59	1500.59	1500.59	1500.59	2026.79	289.95	18942.5	19009.8	18897.6	18904.7	18897.6	18897.6	19002.6	290.95	36682.7	36963.7	36935.1	36952.6	36941.2	36939.4	36935.9	290.95	56357.5	56384.9	56322.3	56333.5	56327	56322.3
402.9	3756.62	3522.24	403.2	5042.81	5030.7	402.9	6619.89	6693.86	402.9	8243.28	8230.53	402.9	9474.69	9499.61	403	12155.2	12078.1		289.9	1678.29	2050.43	1500.15	1500.15	1500.15	1500.16	2050.42	289.9	19054.3	19020.2	18897.5	18904.8	18897.5	18897.5	19012.9	290.9	36725.1	36964.8	36935.5	36953.2	36941.7	36939.8	36936.5	290.9	56397	56386.7	56322.3	56333.6	56327	56322.3
402.85	3855.43	3544.81	403.15	5367.26	5048.11	402.85	6718.07	6714.54	402.85	8260.04	8248.79	402.85	9802.68	9511.82	402.95	12175	12098.3		289.85	1665.81	2076.01	1499.98	1499.98	1499.98	1500	2075.99	289.85	19025.3	19032	18897.3	18904.7	18897.3	18897.3	19024.6	290.85	36790.7	36965.9	36935.8	36953.8	36942.1	36940.2	36937.1	290.85	56347.7	56388.6	56322.2	56333.7	56327	56322.2
402.8	3879.89	3568.62	403.1	5047.45	5066.01	402.8	6655.07	6736.13	402.8	8316.01	8267.91	402.8	9662.96	9524.67	402.9	12354	12119.4		289.8	1945.14	2103.43	1499.82	1499.82	1499.82	1499.85	2103.41	289.8	19014.3	19045.8	18897.1	18904.7	18897.1	18897.1	19038.3	290.8	36792.3	36967	36936	36954.3	36942.5	36940.6	36937.6	290.8	56476.3	56390.7	56322.2	56333.9	56327.1	56322.2
402.75	3824.69	3593.78	403.05	5254.8	5085.03	402.75	6831.82	6758.9	402.75	8279.38	8287.78	402.75	9652.28	9538.57	402.85	12116.3	12141.3		289.75	2160.42	2132.54	1499.4	1499.4	1499.4	1499.44	2132.5	289.75	18989.6	19061.8	18897	18904.7	18897	18897	19054.1	290.75	37010.7	36968.2	36936.2	36954.8	36942.8	36940.9	36938.3	290.75	56361.3	56392.8	56321.9	56333.8	56327	56321.9
402.7	3812.71	3620.44	403	5161.44	5104.68	402.7	6861.4	6782.46	402.7	8359.18	8308.6	402.7	9833.64	9553.5	402.8	12321.3	12164.4		289.7	2137.29	2163.56	1498.77	1498.77	1498.77	1498.83	2163.5	289.7	19212.9	19080.2	18896.8	18904.7	18896.8	18896.8	19072.3	290.7	36967.4	36969.2	36936.1	36955	36942.8	36940.9	36938.8	290.7	56523.4	56395.1	56321.9	56334	56327	56321.9
402.65	3644.04	3648.59	402.95	5173.24	5125.24	402.65	7033.02	6807.1	402.65	8316.58	8330.18	402.65	9949.98	9569.4	402.75	12281.5	12188.2		289.65	2065.55	2196.91	1498.16	1498.16	1498.16	1498.25	2196.82	289.65	19321.6	19101	18896.4	18904.4	18896.4	18896.4	19093.1	290.65	36866.7	36970.4	36936.1	36955.2	36942.9	36940.9	36939.5	290.65	56315.7	56397.5	56321.6	56333.9	56326.8	56321.6
402.6	3876.12	3678.44	402.9	5289.8	5146.64	402.6	7022.21	6832.55	402.6	8389.32	8352.7	402.6	9912.44	9586.39	402.7	12406.9	12213.1		289.6	1953	2232.77	1497.62	1497.62	1497.62	1497.75	2232.64	289.6	19047.9	19124.8	18895.8	18903.9	18895.8	18895.8	19116.7	290.6	36953	36972	36936.2	36955.7	36943.1	36941.2	36940.5	290.6	56461.8	56400.4	56321.6	56334.1	56326.9	56321.6
402.55	3933.24	3709.52	402.85	5138.48	5168.75	402.55	7042.9	6859.16	402.55	8420.1	8375.99	402.55	10018.3	9604.68	402.65	12299.8	12238.9		289.55	1941.5	2271.4	1497.19	1497.19	1497.19	1497.38	2271.21	289.55	19150	19152.5	18895.6	18903.9	18895.6	18895.6	19144.2	290.55	36901	36973.7	36936.1	36956	36943.2	36941.3	36941.6	290.55	56254.8	56403.3	56321.4	56334.1	56326.9	56321.4
402.5	3942.78	3742.04	402.8	5253.57	5191.86	402.5	7071.39	6886.85	402.5	8571.1	8400.09	402.5	9938.33	9624.23	402.6	12482.4	12265.7		289.5	2207.46	2312.84	1496.77	1496.77	1496.77	1497.03	2312.57	289.5	19174.2	19183.9	18895.2	18903.7	18895.2	18895.2	19175.4	290.5	36853.9	36975.7	36936.2	36956.3	36943.4	36941.4	36943.1	290.5	56283.9	56406.9	56321.5	56334.4	56327.1	56321.5
402.45	3831.81	3776.1	402.75	5328.35	5215.67	402.45	7002.47	6915.63	402.45	8380.71	8424.78	402.45	9931.97	9645.27	402.55	12558.8	12293.4		289.45	2675.61	2357.07	1496.09	1496.09	1496.09	1496.47	2356.69	289.45	19149.2	19219.4	18894.8	18903.4	18894.8	18894.8	19210.8	290.45	36666.2	36978.2	36936.3	36956.8	36943.7	36941.7	36944.9	290.45	56285.9	56410.8	56321.6	56334.7	56327.2	56321.6
402.4	3851.23	3811.88	402.7	5177.06	5240.25	402.4	7037.13	6945.68	402.4	8560.74	8450.69	402.4	9912.26	9667.86	402.5	12332.9	12322.1		289.4	2536.35	2404.11	1494.97	1494.97	1494.97	1495.5	2403.58	289.4	19291	19259.6	18894.5	18903.2	18894.5	18894.5	19250.8	290.4	36853.7	36981.3	36936.7	36957.6	36944.2	36942.2	36947.4	290.4	56468.4	56415.1	56321.6	56335	56327.4	56321.6
402.35	3711.54	3849.18	402.65	5325.86	5265.79	402.35	7103.44	6976.77	402.35	8651.55	8477.12	402.35	9886.91	9692.07	402.45	12353	12352		289.35	2789.76	2454.72	1493.98	1493.98	1493.98	1494.73	2453.97	289.35	19456.8	19304.6	18893.9	18902.9	18893.9	18893.9	19295.6	290.35	36899	36984.7	36936.8	36958	36944.5	36942.5	36950.2	290.35	56553.1	56419.6	56321.4	56335	56327.3	56321.4
402.3	3932.69	3888.26	402.6	5415.51	5291.99	402.3	7296.39	7008.89	402.3	8650.24	8504.24	402.3	10096.3	9718.03	402.4	12467.9	12382.9		289.3	2285.99	2508.79	1492.74	1492.74	1492.74	1493.79	2507.74	289.3	19428.1	19354.8	18893.1	18902.2	18893.1	18893.1	19345.6	290.3	36835.9	36988.6	36936.9	36958.4	36944.7	36942.7	36953.4	290.3	56517.3	56424.7	56321.1	56334.9	56327.1	56321.1
402.25	3955.54	3928.6	402.55	5564.45	5318.93	402.25	7152.67	7041.75	402.25	8678.54	8532.16	402.25	10159.1	9745.63	402.35	12391	12414.8		289.25	2776.33	2567.2	1491.99	1491.99	1491.99	1493.44	2565.76	289.25	19499.6	19410.8	18892.3	18901.7	18892.3	18892.4	19401.4	290.25	36746.3	36993.2	36937	36959	36945	36943	36957.3	290.25	56474.1	56430.5	56320.9	56334.9	56326.9	56320.9
402.2	3903.68	3970.47	402.5	5578.33	5346.48	402.2	7124.04	7075.96	402.2	8758.54	8560.85	402.2	10221.1	9775.09	402.3	12559.4	12447.8		289.2	2434.87	2629.29	1490.77	1490.77	1490.77	1492.76	2627.3	289.2	19627.6	19472.9	18891.5	18901	18891.5	18891.6	19463.2	290.2	36737.8	36998.8	36937.3	36959.6	36945.4	36943.4	36962.2	290.2	56459.3	56437.1	56320.7	56334.9	56326.9	56320.7
402.15	4210.59	4013.99	402.45	5684.71	5374.78	402.15	7232.67	7111.32	402.15	8775.61	8590.23	402.15	10098.7	9806.53	402.25	12480	12481.8		289.15	2535.79	2696.11	1489.87	1489.87	1489.87	1492.6	2693.39	289.15	19780.5	19541.2	18890.4	18900.2	18890.4	18890.6	19531.2	290.15	36900.9	37005.3	36937.6	36960.3	36945.9	36943.9	36968	290.15	56342.1	56444.7	56320.5	56335	56326.8	56320.5
402.1	3971.74	4058.62	402.4	5501.03	5403.73	402.1	7330.76	7147.54	402.1	8716.09	8620.33	402.1	10154.7	9840.13	402.2	12591.1	12516.8		289.1	2786.11	2767.41	1488.88	1488.88	1488.88	1492.58	2763.71	289.1	19671	19615.9	18889.2	18899.1	18889.2	18889.4	19605.7	290.1	36959.3	37012.7	36937.7	36960.8	36946.1	36944.1	36974.6	290.1	56287.6	56453.6	56320.5	56335.2	56326.9	56320.5
402.05	4119.35	4105.1	402.35	5554.3	5433.56	402.05	7317.84	7184.67	402.05	8730.01	8651.35	402.05	10345.2	9875.91	402.15	12494.3	12552.9		289.05	2916.57	2843.36	1487.64	1487.64	1487.65	1492.63	2838.37	289.05	19894.3	19697.8	18888	18898.2	18888	18888.5	19687.2	290.05	36943.9	37021.2	36937.6	36961.2	36946.3	36944.3	36982.4	290.05	56367.9	56463.8	56320.5	56335.5	56327.1	56320.5
402	4323.73	4152.85	402.3	5523.42	5464.03	402	7143.5	7222.83	402	8920.69	8683.11	402	10225.7	9913.8	402.1	12595.4	12590.2		289	3197.42	2924.24	1486.29	1486.29	1486.29	1492.98	2917.55	289	19739.5	19786.3	18886.6	18897	18886.6	18887.2	19775.2	290	36939.9	37031.2	36937.6	36961.6	36946.4	36944.5	36991.6	290	56605.2	56475.3	56320.4	56335.8	56327.2	56320.5
401.95	4176.25	4201.82	402.25	5636.88	5495.19	401.95	7216.93	7262.34	401.95	8829.15	8715.31	401.95	10328.6	9954.15	402.05	12536.2	12628.5		288.95	2790.82	3010.18	1484.66	1484.66	1484.66	1493.57	3001.27	288.95	19981.6	19882	18885.4	18896	18885.4	18886.3	19870.5	289.95	37113.7	37042.9	36937.6	36962	36946.6	36944.7	37002.4	289.95	56609.2	56488.2	56320.1	56335.7	56326.9	56320.1
401.9	4402.37	4252.44	402.2	5479.81	5526.87	401.9	7285.01	7302.77	401.9	8957.46	8748.48	401.9	10448	9996.9	402	12411.9	12668		288.9	3244.92	3102.12	1483.42	1483.42	1483.42	1495.22	3090.31	288.9	19906	19984.6	18883.8	18894.7	18883.8	18885.2	19972.4	289.9	36850.9	37056.2	36937.3	36962.2	36946.6	36944.6	37014.9	289.9	56544.8	56503	56319.7	56335.6	56326.7	56319.7
401.85	4199.41	4304.17	402.15	5534.04	5559.32	401.85	7238.22	7344.08	401.85	8693.98	8782.21	401.85	10282.2	10042.1	401.95	12607.8	12708.9		288.85	3068.19	3199.34	1481.74	1481.74	1481.75	1497.27	3183.8	288.85	19941.1	20094	18882.4	18893.5	18882.4	18884.3	20081	289.85	36972.8	37072	36937.5	36962.8	36946.9	36944.9	37029.8	289.85	56613.7	56520	56319.4	56335.6	56326.6	56319.4
401.8	4365.82	4357.57	402.1	5638.7	5592.29	401.8	7417.3	7386.54	401.8	8737.47	8817.26	401.8	10194.5	10090	401.9	12627.5	12750.8		288.8	3446.48	3302.74	1480.23	1480.23	1480.25	1500.53	3282.43	288.8	20096.1	20210.2	18880.9	18892.2	18880.9	18883.6	20196.1	289.8	37153.3	37090.1	36937.4	36963.2	36947.1	36945.1	37047	289.8	56447.6	56539.3	56319	56335.5	56326.3	56319.1
401.75	4450.79	4412.1	402.05	5603.04	5625.74	401.75	7455.16	7429.69	401.75	8803.44	8853.09	401.75	10491.3	10140.6	401.85	12767.8	12794		288.75	3452.3	3411.83	1478.36	1478.36	1478.38	1504.72	3385.45	288.75	20433.2	20332.3	18879.2	18890.8	18879.2	18883	20316.8	289.75	37029.1	37110.5	36937.1	36963.4	36946.9	36945	37066.5	289.75	56364.4	56561.6	56318.8	56335.6	56326.3	56318.9
401.7	4524.06	4467.86	402	5679.74	5659.74	401.7	7332.12	7473.84	401.7	8922.19	8889.72	401.7	10511.9	10193.7	401.8	12741.1	12838.4		288.7	3591.86	3527.14	1476.49	1476.49	1476.52	1510.5	3493.09	288.7	20464.5	20459.8	18876.9	18888.8	18876.9	18882.3	20442.5	289.7	37158.7	37134.2	36937	36963.8	36947	36945.1	37089.2	289.7	56737.3	56586.9	56318.8	56335.9	56326.4	56318.9
401.65	4474.7	4524.89	401.95	5693.14	5694.18	401.65	7343.96	7519.34	401.65	9098.27	8927.16	401.65	10456.7	10249.6	401.75	12859.7	12884.2		288.65	3853.38	3648.66	1474.47	1474.47	1474.52	1518.1	3604.98	288.65	20521.3	20592.5	18874.7	18886.9	18874.7	18882.1	20572.9	289.65	37222.2	37161	36936.7	36963.9	36946.9	36945.1	37114.9	289.65	56721	56615.2	56318.2	56335.6	56326.1	56318.4
401.6	4240.86	4583.27	401.9	5772.91	5729.14	401.6	7393.7	7565.94	401.6	8879.41	8965.34	401.6	10497.4	10308.4	401.7	12812.9	12931.4		288.6	3636.07	3776.09	1472.21	1472.21	1472.28	1527.81	3720.43	288.6	20932.1	20729.8	18872.3	18884.8	18872.3	18882.6	20707.1	289.6	37177.3	37191.3	36936.2	36964.1	36946.8	36944.9	37144.2	289.6	56761.5	56647.1	56317.7	56335.4	56325.7	56318
[truncated: 220 more rows]
[truncated: 83 more columns]

## Sheet: Fig. 4
Fig. 4b							Fig. 4c							Fig. 4d							Fig. 4e																			Fig. 4g
[truncated: 18,002 more rows]
[truncated: 26 more columns]

## Sheet: Fig. 5
Fig. 5a																					Fig. 5b																					Fig. 5c
OCV		1.6V		1.7V		1.8V		1.9V		2.0V		2.1V		2.2V		2.3V		2.4V			OCV		1.6V		1.7V		1.8V		1.9V		2.0V		2.1V		2.2V		2.3V		2.4V			dark	OCV	1.6V	1.7V	1.8V	1.9V	2.0V	2.1V
[truncated: 704 more rows]
[truncated: 78 more columns]

## Sheet: Sup. Fig. 1
-3.83736	3.79428
[truncated: 65,534 more rows]

[truncated: 57 more sheets: Sup. Fig. 2, Sup. Fig. 9, Sup. Fig. 10, Sup. Fig. 11, Sup. Fig. 12, Sup. Fig. 13, Sup. Fig. 14, Sup. Fig. 15, Sup. Fig. 16, Sup. Fig. 17, Sup. Fig. 18, Sup. Fig. 19, Sup. Fig. 20, Sup. Fig. 21, Sup. Fig. 22, Sup. Fig. 23, Sup. Fig. 26, Sup. Fig. 27, Sup. Fig. 28, Sup. Fig. 29 …]
